# Supplementary material for: Reasoning and interpretation cognitive biases related to psychotic characteristics: An umbrella-review
Source: PLoS One. 2024 Dec 27;19(12):e0314965. doi: 10.1371/journal.pone.0314965 (PMC11676521; doi:10.1371/journal.pone.0314965)
Supplement: S5 Table — (XLSX) [file pone.0314965.s005.xlsx]

## Sheet: Sheet1 (2)
S5 Table. List of all screened records and reasons of exclusion.
	Study Reference (all records after duplicates removed)	Included or Exclusion Criterion
1	Aali G, Kariotis T, Shokraneh F. Avatar Therapy for people with schizophrenia or related disorders. Cochrane Database Syst Rev. 2020;5:CD011898.	Exclued based on title - Not related to cognitive biases
2	Abboud M, Rizk R, AlAnouti F, Papandreou D, Haidar S, Mahboub N. The Health Effects of Vitamin D and Probiotic Co-Supplementation: A Systematic Review of Randomized Controlled Trials. Nutrients. 2020;13(1):30.	Exclued based on title - Not related to cognitive biases
3	Adams CE, Bergman H, Irving CB, Lawrie S. Haloperidol versus placebo for schizophrenia. Cochrane Database Syst Rev. 2013(11):CD003082.	Exclued based on title - Not related to cognitive biases
4	Adane AA, Bailey HD, Morgan VA, Galbally M, Farrant BM, Marriott R, et al. The impact of maternal prenatal mental health disorders on stillbirth and infant mortality: a systematic review and meta-analysis. Arch Womens Ment Health. 2021;24(4):543-55.	Exclued based on title - Not related to cognitive biases
5	Adelufosi AO, Abayomi O, Ojo TM. Pyridoxal 5 phosphate for neuroleptic-induced tardive dyskinesia. Cochrane Database Syst Rev. 2015(4):CD010501.	Exclued based on title - Not related to cognitive biases
6	Adesanya EI, Schonmann Y, Hayes JF, Mathur R, Mulick AR, Rayner L, et al. Risk factors for mental illness in adults with atopic eczema or psoriasis: protocol for a systematic review. BMJ Open. 2020;10(12):e038324.	Exclued based on title - Not related to cognitive biases
7	Agnew-Blais J, Danese A. Childhood maltreatment and unfavourable clinical outcomes in bipolar disorder: a systematic review and meta-analysis. Lancet Psychiatry. 2016;3(4):342-9.	Exclued based on title - Not related to cognitive biases
8	Ahmed S, Khan AM, Mekala HM, Venigalla H, Ahmed R, Etman A, et al. Combined use of electroconvulsive therapy and antipsychotics (both clozapine and non-clozapine) in treatment resistant schizophrenia: A comparative meta-analysis. Heliyon. 2017;3(11):e00429.	Exclued based on title - Not related to cognitive biases
9	Ahmed S, Virani S, Kotapati VP, Bachu R, Adnan M, Khan AM, et al. Efficacy and Safety of Varenicline for Smoking Cessation in Schizophrenia: A Meta-Analysis. Front Psychiatr. 2018;9:428.	Exclued based on title - Not related to cognitive biases
10	Ainsworth C. Assessing the robustness of direct meta-analysis in the presence of heterogeneity. J. 2018;7(10):1009-25.	Exclued based on title - Not related to cognitive biases
11	Akbari M, Ostadmohammadi V, Mirhosseini N, Lankarani KB, Tabrizi R, Keshtkaran Z, et al. The effects of melatonin supplementation on blood pressure in patients with metabolic disorders: a systematic review and meta-analysis of randomized controlled trials. J Hum Hypertens. 2019;33(3):202-9.	Exclued based on title - Not related to cognitive biases
12	Akrout Brizard B, Limbu B, Baeza-Velasco C, Deb S. Association between epilepsy and psychiatric disorders in adults with intellectual disabilities: systematic review and meta-analysis. BJPsych Open. 2021;7(3):e95.	Exclued based on title - Not related to cognitive biases
13	Alabed S, Latifeh Y, Mohammad HA, Bergman H. Gamma-aminobutyric acid agonists for antipsychotic-induced tardive dyskinesia. Cochrane Database Syst Rev. 2018;4:CD000203.	Exclued based on title - Not related to cognitive biases
14	Alameda L, Christy A, Rodriguez V, De Pablo GS, Thrush M, Shen Y, et al. Association Between Specific Childhood Adversities and Symptom Dimensions in People With Psychosis: Systematic Review and Meta-Analysis. Schizophr Bull. 2021;47(4):975-85.	Exclued based on title - Not related to cognitive biases
15	Aleman A, Agrawal N, Morgan KD, David AS. Insight in psychosis and neuropsychological function: meta-analysis. Br J Psychiatry. 2006;189:204-12.	Excluded based on full-text - No related to interpretation or reasoning cognitive biases, or do not report statistics specific to interpretation or reasoning cognitive biases
16	Aleman A, Hijman R, de Haan EH, Kahn RS. Memory impairment in schizophrenia: a meta-analysis. Am J Psychiatry. 1999;156(9):1358-66.	Excluded based on full-text - No related to interpretation or reasoning cognitive biases, or do not report statistics specific to interpretation or reasoning cognitive biases
17	Aleman A, Kahn RS, Selten J-P. Sex differences in the risk of schizophrenia: Evidence from meta-analysis. Arch Gen Psychiatry. 2003;60(6):565-71.	Exclued based on title - Not related to cognitive biases
18	Alemu WG, Zeleke TA, Takele WW. Prevalence and associated factors of khat chewing among students in Ethiopia: a protocol for systematic review and meta-analysis. BMJ Open. 2018;8(11):4.	Exclued based on title - Not related to cognitive biases
19	Ali T, Sisay M, Tariku M, Mekuria AN, Desalew A. Antipsychotic-induced extrapyramidal side effects: A systematic review and meta-analysis of observational studies. PLoS ONE. 2021;16(9):e0257129.	Exclued based on title - Not related to cognitive biases
20	Allott K, Fraguas D, Bartholomeusz CF, Diaz-Caneja CM, Wannan C, Parrish EM, et al. Duration of untreated psychosis and neurocognitive functioning in first-episode psychosis: a systematic review and meta-analysis. Psychol Med. 2018;48(10):1592-607.	Excluded based on full-text - No related to interpretation or reasoning cognitive biases, or do not report statistics specific to interpretation or reasoning cognitive biases
21	Allott K, Liu P, Proffitt T-M, Killackey E. Cognition at illness onset as a predictor of later functional outcome in early psychosis: Systematic review and methodological critique. Schizophrenia Research. 2011;125(2-3):221-35.	Excluded based on full-text - No related to interpretation or reasoning cognitive biases, or do not report statistics specific to interpretation or reasoning cognitive biases
22	Allott K, van-der-El K, Bryce S, Parrish EM, McGurk SR, Hetrick S, et al. Compensatory Interventions for Cognitive Impairments in Psychosis: A Systematic Review and Meta-Analysis. Schizophr Bull. 2020;46(4):869-83.	Excluded based on full-text - No related to interpretation or reasoning cognitive biases, or do not report statistics specific to interpretation or reasoning cognitive biases
23	Alviar MJ, Hale T, Dungca M. Pharmacologic interventions for treating phantom limb pain. Cochrane Database Syst Rev. 2016;10:CD006380.	Exclued based on title - Not related to cognitive biases
24	Ameller A, Gorwood P. Attributable risk of co-morbid substance use disorder in poor Observance to pharmacological treatment and the occurrence of relapse in schizophrenia. Enceph-Rev Psychiatr Clin Biol Ther. 2015;41(2):174-83.	Exclued based on title - Not related to cognitive biases
25	Ameller A, Gorwood P. Poids de la comorbidité addictive dans le risque d’observance partielle au traitement médicamenteux et de rechute dans la schizophrénie. [Attributable risk of co-morbid substance use disorder in poor observance to pharmacological treatment and the occurrence of relapse in schizophrenia.]. L'Encéphale: Revue de psychiatrie clinique biologique et thérapeutique. 2015;41(2):174-…	Exclued based on title - Not related to cognitive biases
26	Amin SB, Smith T, Wang H. Is neonatal jaundice associated with autism spectrum disorders: A systematic review. Journal of Autism and Developmental Disorders. 2011;41(11):1455-63.	Exclued based on title - Not related to cognitive biases
27	Amini A, Heidari K, Kariman H, Taghizadeh M, Hatamabadi H, Shahrami A, et al. Histamine Antagonists for Treatment of Peripheral Vertigo: A Meta-Analysis. J. 2015;11(2):138-42.	Exclued based on title - Not related to cognitive biases
28	Amlung M, Marsden E, Holshausen K, Morris V, Patel H, Vedelago L, et al. Delay Discounting as a Transdiagnostic Process in Psychiatric Disorders: A Meta-analysis. JAMA Psychiatry. 2019;76(11):1176-86.	Excluded based on full-text - No related to interpretation or reasoning cognitive biases, or do not report statistics specific to interpretation or reasoning cognitive biases
29	Amouei A, Moosazadeh M, Chegeni TN, Sarvi S, Mizani A, Pourasghar M, et al. Evolutionary puzzle ofToxoplasma gondiiwith suicidal ideation and suicide attempts: An updated systematic review and meta-analysis. Transbound Emerg Dis. 2020;67(5):1847-60.	Exclued based on title - Not related to cognitive biases
30	Andrade C, Kisely S, Monteiro I, Rao S. Antipsychotic augmentation with modafinil or armodafinil for negative symptoms of schizophrenia: systematic review and meta-analysis of randomized controlled trials. J Psychiatr Res. 2015;60:14-21.	Exclued based on title - Not related to cognitive biases
31	Andreazza AC, Kauer-Sant'Anna M, Frey BN, Bond DJ, Kapczinski F, Young LT, et al. Oxidative stress markers in bipolar disorder: A meta-analysis. J Affect Disord. 2008;111(2-3):135-44.	Exclued based on title - Not related to cognitive biases
32	Andreo-Martínez P, Rubio-Aparicio M, Sánchez-Meca J, Veas A, Martínez-González AE. A meta-analysis of gut microbiota in children with autism. Journal of Autism and Developmental Disorders. 2021:No Pagination Specified-No Pagination Specified.	Exclued based on title - Not related to cognitive biases
33	Andrews G, Armstrong MS, Brodaty H. A methodology for preparing "ideal" treatment outlines in psychiatry: The quality assurance project. Aust N Z J Psych. 1982;16(3):153-8.	Exclued based on title - Not related to cognitive biases
34	Angelakis I, Austin JL, Gooding P. Childhood maltreatment and suicide attempts in prisoners: a systematic meta-analytic review. Psychol Med. 2020;50(1):1-10.	Exclued based on title - Not related to cognitive biases
35	Angelescu I, Brugger S. P, Borgan F, Kaar S. J, Howes O. D. The magnitude and variability of brain structural alterations in bipolar disorder: A double meta-analysis of 5534 patients and 6651 healthy controls. J Affect Disord. 2021;291:171-6.	Exclued based on title - Not related to cognitive biases
36	Angelescu I, Brugger SP, Borgan F, Kaar SJ, Howes OD. The magnitude and variability of brain structural alterations in bipolar disorder: A double meta-analysis of 5534 patients and 6651 healthy controls. J Affect Disord. 2021;291:171-6.	Exclued based on title - Not related to cognitive biases
37	Anonymous. A methodology for preparing 'ideal' treatment outlines in psychiatry. The Quality Assurance Project. Aust N Z J Psychiatry. 1982;16(3):153-8.	Exclued based on title - Not related to cognitive biases
38	Arfken CL, Joseph A, Sandhu GR, Roehrs T, Douglass AB, Boutros NN. The status of sleep abnormalities as a diagnostic test for major depressive disorder. J Affect Disord. 2014;156:36-45.	Exclued based on title - Not related to cognitive biases
39	Armeanu R, Mokkonen M, Crespi B. Meta-Analysis of BDNF Levels in Autism. Cell Mol Neurobiol. 2017;37(5):949-54.	Exclued based on title - Not related to cognitive biases
40	Arnone D, McIntosh AM, Ebmeier KP, Munafò MR, Anderson IM. Magnetic resonance imaging studies in unipolar depression: Systematic review and meta-regression analyses. Eur Neuropsychopharmacol. 2012;22(1):1-16.	Exclued based on title - Not related to cognitive biases
41	Arnone D, McIntosh AM, Tan GM, Ebmeier KP. Meta-analysis of magnetic resonance imaging studies of the corpus callosum in schizophrenia. Schizophrenia Research. 2008;101(1-3):124-32.	Exclued based on title - Not related to cognitive biases
42	Arnone D, McIntosh AM, Tan GMY, Ebmeier KP. Meta-analysis of magnetic resonance imaging studies of the corpus callosum in schizophrenia. Schizophrenia Research. 2008;101(1-3):124-32.	Exclued based on title - Not related to cognitive biases
43	Arora M, Harvey LA, Glinsky JV, Nier L, Lavrencic L, Kifley A, et al. Electrical stimulation for treating pressure ulcers. Cochrane Database Syst Rev. 2020;1:CD012196.	Exclued based on title - Not related to cognitive biases
44	Artukoglu BB, Li F, Szejko N, Bloch MH. Pharmacologic Treatment of Tardive Dyskinesia: A Meta-Analysis and Systematic Review. J Clin Psychiatry. 2020;81(4):26.	Exclued based on title - Not related to cognitive biases
45	Asher L, Patel V, De Silva MJ. Community-based psychosocial interventions for people with schizophrenia in low and middle-income countries: systematic review and meta-analysis. BMC Psychiatry. 2017;17(1):355.	Exclued based on title - Not related to cognitive biases
46	Asmal L, Flegar SJ, Wang J, Rummel-Kluge C, Komossa K, Leucht S. Quetiapine versus other atypical antipsychotics for schizophrenia. Cochrane Database Syst Rev. 2013(11):CD006625.	Exclued based on title - Not related to cognitive biases
47	Au CH, Harvey CJ. Systematic review: the relationship between sleep spindle activity with cognitive functions, positive and negative symptoms in psychosis. Sleep Med X. 2020;2:100025.	Excluded based on full-text - No related to interpretation or reasoning cognitive biases, or do not report statistics specific to interpretation or reasoning cognitive biases
48	Ayano G, Maravilla JC, Alati R. Risk of autistic spectrum disorder in offspring with parental mood disorders: A systematic review and meta-analysis. J Affect Disord. 2019;248:185-97.	Exclued based on title - Not related to cognitive biases
49	Ayano G, Shumet S, Tesfaw G, Tsegay L. A systematic review and meta-analysis of the prevalence of bipolar disorder among homeless people. BMC Public Health. 2020;20(1):10.	Exclued based on title - Not related to cognitive biases
50	Ayano G, Tesfaw G, Shumet S. The prevalence of schizophrenia and other psychotic disorders among homeless people: a systematic review and meta-analysis. BMC Psychiatry. 2019;19(1):370.	Exclued based on title - Not related to cognitive biases
51	Ayano G, Yohannis K, Abraha M. Epidemiology of khat (Catha edulis) consumption among university students: a meta-analysis. BMC Public Health. 2019;19(1):150.	Exclued based on title - Not related to cognitive biases
52	Azimi Manavi B, Stuart AL, Pasco JA, Hodge JM, Corney K, Berk M, et al. Study protocol for the systematic review and meta-analyses of the association between schizophrenia and bone fragility. BMJ Open. 2020;10(12):e041859.	Exclued based on title - Not related to cognitive biases
53	Babalola O, Gormez V, Alwan NA, Johnstone P, Sampson S. Length of hospitalisation for people with severe mental illness. Cochrane Database Syst Rev. 2014(1):CD000384.	Exclued based on title - Not related to cognitive biases
54	Bag HGG. Association between COMT gene rs165599 SNP and schizophrenia: A meta-analysis of case-control studies. Mol Genet Genomic Med. 2018;6(5):845-54.	Exclued based on title - Not related to cognitive biases
55	Bahor Z, Nunes-Fonseca C, Thomson LD, Sena ES, Macleod MR. Improving our understanding of the in vivo modelling of psychotic disorders: A protocol for a systematic review and meta-analysis. Evid. 2016;3(2):e00022.	Excluded based on abstract - Not related to cognitive biases
56	Bailey T, Alvarez-Jimenez M, Garcia-Sanchez AM, Hulbert C, Barlow E, Bendall S. Childhood Trauma Is Associated With Severity of Hallucinations and Delusions in Psychotic Disorders: A Systematic Review and Meta-Analysis. Schizophr Bull. 2018;44(5):1111-22.	Exclued based on title - Not related to cognitive biases
57	Bakermans-Kranenburg MJ, van Ijzendoorn MH. Sniffing around oxytocin: review and meta-analyses of trials in healthy and clinical groups with implications for pharmacotherapy. Transl Psychiatr. 2013;3:14.	Exclued based on title - Not related to cognitive biases
58	Bakker PR, van Harten PN, van Os J. Antipsychotic-induced tardive dyskinesia and the Ser9Gly polymorphism in the DRD3 gene: a meta analysis. Schizophrenia Research. 2006;83(2-3):185-92.	Exclued based on title - Not related to cognitive biases
59	Baldessarini RJ, Tondo L, Davis P, Pompili M, Goodwin FK, Hennen J. Decreased risk of suicides and attempts during long-term lithium treatment: A meta-analytic review. Bipolar Disord. 2006;8(5 pt 2):625-39.	Exclued based on title - Not related to cognitive biases
60	Barbui C, Girlanda F, Ay E, Cipriani A, Becker T, Koesters M. Implementation of treatment guidelines for specialist mental health care. Cochrane Database Syst Rev. 2014(1):CD009780.	Exclued based on title - Not related to cognitive biases
61	Barbui C, Purgato M, Abdulmalik J, Acarturk C, Eaton J, Gastaldon C, et al. Efficacy of psychosocial interventions for mental health outcomes in low-income and middle-income countries: an umbrella review. Lancet Psychiatry. 2020;7(2):162-72.	Exclued based on title - Not related to cognitive biases
62	Barnett JH, Jones PB, Robbins TW, Muller U. Effects of the catechol-O-methyltransferase Val158Met polymorphism on executive function: a meta-analysis of the Wisconsin Card Sort Test in schizophrenia and healthy controls. Mol Psychiatry. 2007;12(5):502-9.	Exclued based on title - Not related to cognitive biases
63	Barnett JH, Scoriels L, Munafo MR. Meta-analysis of the cognitive effects of the catechol-O-methyltransferase gene val158/108Met polymorphism. Biol Psychiatry. 2008;64(2):137-44.	Exclued based on title - Not related to cognitive biases
64	Barnett P, Matthews H, Lloyd-Evans B, Mackay E, Pilling S, Johnson S. Compulsory community treatment to reduce readmission to hospital and increase engagement with community care in people with mental illness: a systematic review and meta-analysis. Lancet Psychiatry. 2018;5(12):1013-22.	Exclued based on title - Not related to cognitive biases
65	Barnicot K, Michael C, Trione E, Lang S, Saunders T, Sharp M, et al. Psychological interventions for acute psychiatric inpatients with schizophrenia-spectrum disorders: A systematic review and meta-analysis. Clin Psychol Rev. 2020;82:101929.	Exclued based on title - Not related to cognitive biases
66	Baroni M, Frumento S, Cesari V, Gemignani A, Menicucci D, Rutigliano G. Unconscious processing of subliminal stimuli in panic disorder: A systematic review and meta-analysis. Neurosci Biobehav Rev. 2021;128:136-51.	Exclued based on title - Not related to psychosis
67	Bartoli F, Crocamo C, Caslini M, Clerici M, Carra G. Schizoaffective disorder and metabolic syndrome: A meta-analytic comparison with schizophrenia and other non-affective psychoses. J Psychiatr Res. 2015;66-67:127-34.	Exclued based on title - Not related to cognitive biases
68	Bartoli F, Di Brita C, Crocamo C, Clerici M, Carra G. Lipid profile and suicide attempt in bipolar disorder: A meta-analysis of published and unpublished data. Prog Neuropsychopharmacol Biol Psychiatry. 2017;79:90-5.	Exclued based on title - Not related to cognitive biases
69	Belbasis L, Kohler CA, Stefanis N, Stubbs B, van Os J, Vieta E, et al. Risk factors and peripheral biomarkers for schizophrenia spectrum disorders: an umbrella review of meta-analyses. Acta Psychiatr Scand. 2018;137(2):88-97.	Exclued based on title - Not related to cognitive biases
70	Bell RF, Eccleston C, Kalso EA. Ketamine as an adjuvant to opioids for cancer pain. Cochrane Database Syst Rev. 2017;6:CD003351.	Exclued based on title - Not related to cognitive biases
71	Bellino S, Paradiso E, Bogetto F. Efficacy and tolerability of pharmacotherapies for borderline personality disorder. CNS Drugs. 2008;22(8):671-92.	Exclued based on title - Not related to cognitive biases
72	Ben-Sasson A, Hen L, Fluss R, Cermak SA, Engel-Yeger B, Gal E. A meta-analysis of sensory modulation symptoms in individuals with autism spectrum disorders. Journal of Autism and Developmental Disorders. 2009;39(1):1-11.	Exclued based on title - Not related to psychosis
73	Bergman H, Bhoopathi PS, Soares-Weiser K. Benzodiazepines for antipsychotic-induced tardive dyskinesia. Cochrane Database Syst Rev. 2018;1:CD000205.	Exclued based on title - Not related to cognitive biases
74	Bergman H, Rathbone J, Agarwal V, Soares-Weiser K. Antipsychotic reduction and/or cessation and antipsychotics as specific treatments for tardive dyskinesia. Cochrane Database Syst Rev. 2018;2:CD000459.	Exclued based on title - Not related to cognitive biases
75	Bergman H, Soares-Weiser K. Anticholinergic medication for antipsychotic-induced tardive dyskinesia. Cochrane Database Syst Rev. 2018;1:CD000204.	Exclued based on title - Not related to cognitive biases
76	Bergman H, Walker DM, Nikolakopoulou A, Soares-Weiser K, Adams CE. Systematic review of interventions for treating or preventing antipsychotic-induced tardive dyskinesia. Health Technol Assess. 2017;21(43):1-+.	Exclued based on title - Not related to cognitive biases
77	Betz LT, Brambilla P, Ilankovic A, Premkumar P, Kim MS, Raffard S, et al. Deciphering reward-based decision-making in schizophrenia: A meta-analysis and behavioral modeling of the Iowa Gambling Task. Schizophrenia Research. 2019;204:7-15.	Excluded based on full-text - No related to interpretation or reasoning cognitive biases, or do not report statistics specific to interpretation or reasoning cognitive biases
78	Bhakta SG, Zhang J-P, Malhotra AK. The COMT Met158 allele and violence in schizophrenia: A meta-analysis. Schizophrenia Research. 2012;140(1-3):192-7.	Exclued based on title - Not related to cognitive biases
79	Bighelli I, Leucht C, Huhn M, Reitmeir C, Schwermann F, Wallis S, et al. Are Randomized Controlled Trials on Pharmacotherapy and Psychotherapy for Positive Symptoms of Schizophrenia Comparable? A Systematic Review of Patient and Study Characteristics. Schizophr Bull. 2020;46(3):496-504.	Exclued based on title - Not related to cognitive biases
80	Bighelli I, Ostuzzi G, Girlanda F, Cipriani A, Becker T, Koesters M, et al. Implementation of treatment guidelines for specialist mental health care. Cochrane Database Syst Rev. 2016;12:CD009780.	Exclued based on title - Not related to cognitive biases
81	Bighelli I, Rodolico A, Garcia-Mieres H, Pitschel-Walz G, Hansen WP, Schneider-Thoma J, et al. Psychosocial and psychological interventions for relapse prevention in schizophrenia: a systematic review and network meta-analysis. Lancet Psychiatry. 2021;08:08.	Exclued based on title - Not related to cognitive biases
82	Bighelli I, Rodolico A, Pitschel-Walz G, Hansen WP, Barbui C, Furukawa TA, et al. Psychosocial treatments for relapse prevention in schizophrenia: study protocol for a systematic review and network meta-analysis of randomised evidence. BMJ Open. 2020;10(1):e035073.	Exclued based on title - Not related to cognitive biases
83	Bighelli I, Salanti G, Reitmeir C, Wallis S, Barbui C, Furukawa TA, et al. Psychological interventions for positive symptoms in schizophrenia: protocol for a network meta-analysis of randomised controlled trials. BMJ Open. 2018;8(3):e019280.	Exclued based on title - Not related to cognitive biases
84	Birchwood M, Shiers D, Smith J. CBT for psychosis: Not a ‘quasi-neuroleptic’. The British Journal of Psychiatry. 2014;204(6):488-9.	Exclued based on title - Not related to cognitive biases
85	Black KA, MacDonald I, Chambers T, Ospina MB. Postpartum Mental Health Disorders in Indigenous Women: A Systematic Review and Meta-Analysis. J Obstet Gynaecol Can. 2019;41(10):1470-8.	Exclued based on title - Not related to cognitive biases
86	Black N, Stockings E, Campbell G, Tran LT, Zagic D, Hall WD, et al. Cannabinoids for the treatment of mental disorders and symptoms of mental disorders: a systematic review and meta-analysis. Lancet Psychiatry. 2019;6(12):995-1010.	Exclued based on title - Not related to cognitive biases
87	Bleker LS, van Dammen L, Leeflang MMG, Limpens J, Roseboom TJ, de Rooij SR. Hypothalamic-pituitary-adrenal axis and autonomic nervous system reactivity in children prenatally exposed to maternal depression: A systematic review of prospective studies. Neurosci Biobehav Rev. 2020;117:243-52.	Exclued based on title - Not related to cognitive biases
88	Bloch MH, Hannestad J. Omega-3 fatty acids for the treatment of depression: Systematic review and meta-analysis. Mol Psychiatry. 2012;17(12):1272-82.	Exclued based on title - Not related to cognitive biases
89	Bloch MH, Qawasmi A. Omega-3 fatty acid supplementation for the treatment of children with attention-deficit/hyperactivity disorder symptomatology: Systematic review and meta-analysis. Journal of the American Academy of Child & Adolescent Psychiatry. 2011;50(10):991-1000.	Exclued based on title - Not related to cognitive biases
90	Bogers JPAM, Goedhart AW, Hermans PJ. Culturele bias in de beoordeling van negatieve symptomen? Diagnostische observaties van Surinaamse patiënten door Surinaamse en Nederlandse psychiaters. [Cultural bias in diagnosing negative symptoms? Diagnostic observations of Surinamese patients as made by Surinamese and Dutch psychiatrists.]. Tijdschr Psychiatr. 2003;45(4):203-10.	Exclued based on title - Not related to cognitive biases
91	Bola J, Kao D, Soydan H. Antipsychotic medication for early episode schizophrenia. Cochrane Database Syst Rev. 2011(6):CD006374.	Exclued based on title - Not related to cognitive biases
92	Bollini P, Pampallona S, Orza MJ, Adams ME, Chalmers TC. ANTIPSYCHOTIC-DRUGS - IS MORE WORSE - A METAANALYSIS OF THE PUBLISHED RANDOMIZED CONTROL TRIALS. Psychol Med. 1994;24(2):307-16.	Exclued based on title - Not related to cognitive biases
93	Bonett DG, Price RM. Varying Coefficient Meta-Analysis Methods for Odds Ratios and Risk Ratios. Psychol Methods. 2015;20(3):394-406.	Exclued based on title - Not related to cognitive biases
94	Bonnett LJ, Varese F, Smith CT, Flores A, Yung AR. Individualised prediction of psychosis in individuals meeting at-risk mental state (ARMS) criteria: protocol for a systematic review of clinical prediction models. Diagn Progn Res. 2019;3:21.	Exclued based on title - Not related to cognitive biases
95	Bonoldi I, Simeone E, Rocchetti M, Codjoe L, Rossi G, Gambi F, et al. Prevalence of self-reported childhood abuse in psychosis: a meta-analysis of retrospective studies. Psychiatry Res. 2013;210(1):8-15.	Exclued based on title - Not related to cognitive biases
96	Bontempo A, Panza KE, Bloch MH. D-cyclosenne augmentation of behavioral therapy for the treatment of anxiety disorders: A meta-analysis. The Journal of Clinical Psychiatry. 2012;73(4):533-7.	Exclued based on title - Not related to cognitive biases
97	Bora E, Fornito A, Radua J, Walterfang M, Seal M, Wood SJ, et al. Neuroanatomical abnormalities in schizophrenia: a multimodal voxelwise meta-analysis and meta-regression analysis. Schizophrenia Research. 2011;127(1-3):46-57.	Exclued based on title - Not related to cognitive biases
98	Bora E, Murray RM. Meta-analysis of cognitive deficits in ultra-high risk to psychosis and first-episode psychosis: do the cognitive deficits progress over, or after, the onset of psychosis? Schizophr Bull. 2014;40(4):744-55.	Excluded based on full-text - No related to interpretation or reasoning cognitive biases, or do not report statistics specific to interpretation or reasoning cognitive biases
99	Bora E, Ozerdem A. Social cognition in first-degree relatives of patients with bipolar disorder: A meta-analysis. Eur Neuropsychopharmacol. 2017;27(4):293-300.	Excluded based on abstract - Not related to psychosis
100	Bora E. The need for identifying biotypes of bipolar disorder beyond phenomenological subtypes: Response to Cotrena and Branco 2018. J Affect Disord. 2018;235:521-2.	Exclued based on title - Not related to cognitive biases
101	Bortolasci CC, Marx W, Walker AJ, Hasebe K, Kavanagh BE, Morris MJ, et al. Minocycline for the treatment of mental health and neurological conditions: study protocol of a systematic review and meta-analysis. BMJ Open. 2020;10(3):e035080.	Exclued based on title - Not related to cognitive biases
102	Bottai T, Pringuey D, Belzeaux R, Adida M, Azorin JM. How to assess curative and/or preventive effects of psychotropic drugs? Enceph-Rev Psychiatr Clin Biol Ther. 2016;42:S33-S42.	Exclued based on title - Not related to cognitive biases
103	Boutros N. Lack of blinding in gating studies. Schizophrenia Research. 2008;103(1-3):336; author reply 7.	Exclued based on title - Not related to cognitive biases
104	Brandt L, Bschor T, Henssler J, Muller M, Hasan A, Heinz A, et al. Antipsychotic Withdrawal Symptoms: A Systematic Review and Meta-Analysis. Front Psychiatry. 2020;11:10.	Exclued based on title - Not related to cognitive biases
105	Brandt L, Henssler J, Muller M, Wall S, Gabel D, Heinz A. Risk of Psychosis Among Refugees: A Systematic Review and Meta-analysis. JAMA Psychiatry. 2019;76(11):1133-40.	Exclued based on title - Not related to cognitive biases
106	Brisch R, Bielau H, Gos T, Steiner J, Jankowski Z, Wolf R, et al. Review: Involvement of the cavum septi pellucidi and the fornix in the neuropathology of schizophrenia and affective disorders. Current Psychiatry Reviews. 2012;8(2):161-7.	Exclued based on title - Not related to cognitive biases
107	Brizard BA, Limbu B, Baeza-Velasco C, Deb S. Association between epilepsy and psychiatric disorders in adults with intellectual disabilities: systematic review and meta-analysis. BJPsych Open. 2021;7(3):21.	Exclued based on title - Not related to cognitive biases
108	Broderick J, Crumlish N, Waugh A, Vancampfort D. Yoga versus non-standard care for schizophrenia. Cochrane Database Syst Rev. 2017;9:CD012052.	Exclued based on title - Not related to cognitive biases
109	Broderick J, Vancampfort D. Yoga as part of a package of care versus standard care for schizophrenia. Cochrane Database Syst Rev. 2017;9:CD012145.	Exclued based on title - Not related to cognitive biases
110	Brookwell ML, Bentall RP, Varese F. Externalizing biases and hallucinations in source-monitoring, self-monitoring and signal detection studies: a meta-analytic review. Psychol Med. 2013;43(12):2465-75.	Included
111	Brouwer A, Luykx JJ, van Boxmeer L, Bakker SC, Kahn RS. NMDA-receptor coagonists in serum, plasma, and cerebrospinal fluid of schizophrenia patients: A meta-analysis of case control studies. Neurosci Biobehav Rev. 2013;37(8):1587-96.	Exclued based on title - Not related to cognitive biases
112	Brown E, Shrestha M, Gray R. The safety and efficacy of acceptance and commitment therapy against psychotic symptomatology: a systematic review and meta-analysis. Rev Bras Psiquiatr. 2021;43(3):324-36.	Exclued based on title - Not related to cognitive biases
113	Brown NC, Andreazza AC, Young LT. An updated meta-analysis of oxidative stress markers in bipolar disorder. Psychiatry Res. 2014;218(1-2):61-8.	Exclued based on title - Not related to cognitive biases
114	Brown R, Zandi MS. Evaluating associations between non-neuronal autoimmune disorders and psychosis. Biol Psychiatry. 2019;85(1):8-9.	Exclued based on title - Not related to cognitive biases
115	Brugger S, Davis JM, Leucht S, Stone JM. Proton magnetic resonance spectroscopy and illness stage in schizophrenia--a systematic review and meta-analysis. Biol Psychiatry. 2011;69(5):495-503.	Exclued based on title - Not related to cognitive biases
116	Brugha TS, Matthews R, Morgan Z, Hill T, Alonso J, Jones DR. Methodology and reporting of systematic reviews and meta-analyses of observational studies in psychiatric epidemiology: systematic review. Br J Psychiatry. 2012;200(6):446-53.	Exclued based on title - Not related to cognitive biases
117	Brunoni AR, Baeken C, Machado-Vieira R, Gattaz WF, Vanderhasselt M-A. BDNF blood levels after electroconvulsive therapy in patients with mood disorders: A systematic review and meta-analysis. The World Journal of Biological Psychiatry. 2014;15(5):411-8.	Exclued based on title - Not related to cognitive biases
118	Bryan EJ, Purcell MA, Kumar A. Zuclopenthixol dihydrochloride for schizophrenia. Cochrane Database Syst Rev. 2017;11:CD005474.	Exclued based on title - Not related to cognitive biases
119	Bryce S, Sloan E, Lee S, Ponsford J, Rossell S. Cognitive remediation in schizophrenia: A methodological appraisal of systematic reviews and meta-analyses. J Psychiatr Res. 2016;75:91-106.	Excluded based on full-text - No related to interpretation or reasoning cognitive biases, or do not report statistics specific to interpretation or reasoning cognitive biases
120	Buckley LA, Maayan N, Soares-Weiser K, Adams CE. Supportive therapy for schizophrenia. Cochrane Database Syst Rev. 2015(4):CD004716.	Exclued based on title - Not related to cognitive biases
121	Bulzacka E, Lavault S, Pelissolo A, Bagnis Isnard C. [Mindful neuropsychology: Mindfulness-based cognitive remediation]. Encephale. 2018;44(1):75-82.	Exclued based on title - Not related to cognitive biases
122	Burkner PC, Williams DR, Simmons TC, Woolley JD. Intranasal Oxytocin May Improve High-Level Social Cognition in Schizophrenia, But Not Social Cognition or Neurocognition in General: A Multilevel Bayesian Meta-analysis. Schizophr Bull. 2017;43(6):1291-303.	Excluded based on full-text - No related to interpretation or reasoning cognitive biases, or do not report statistics specific to interpretation or reasoning cognitive biases
123	Burlingame GM, Svien H, Hoppe L, Hunt I, Rosendahl J. Group therapy for schizophrenia: A meta-analysis. Psychotherapy. 2020;57(2):219-36.	Exclued based on title - Not related to cognitive biases
124	Burns AMN, Erickson DH, Brenner CA. Cognitive-Behavioral Therapy for Medication-Resistant Psychosis: A Meta-Analytic Review. Psychiatr Serv. 2014;65(7):874-80.	Exclued based on title - Not related to cognitive biases
125	Burns T, Knapp M, Catty J, Healey A, Henderson J, Watt H, et al. Home treatment for mental health problems: a systematic review. Health Technol Assess. 2001;5(15):1-139.	Exclued based on title - Not related to cognitive biases
126	Burton BK, Hjorthøj C, Jepsen JR, Thorup A, Nordentoft M, Plessen KJ. Research review: Do motor deficits during development represent an endophenotype for schizophrenia? A meta‐analysis. J Child Psychol Psychiatry. 2016;57(4):446-56.	Exclued based on title - Not related to cognitive biases
127	Byrne M, Jolley S, Peters E. Cognitive behaviour therapy for psychosis. Treatment response and resistance in schizophrenia. Oxford psychiatry library series. New York, NY, US: Oxford University Press; 2018. p. 128-43.	Exclued based on title - Not related to cognitive biases
128	Byrne RE. "CBT for psychosis: Not a ‘quasi-neuroleptic’": Correspondence. The British Journal of Psychiatry. 2014;204(6):489-.	Exclued based on title - Not related to cognitive biases
129	Cai QZ, Feng L, Yap KZ. Systematic review and meta-analysis of reported adverse events of long-term intranasal oxytocin treatment for autism spectrum disorder. Psychiatry Clin Neurosci. 2018;72(3):140-51.	Exclued based on title - Not related to cognitive biases
130	Cai XY, Shi XL, Zhang XM, Zhang AW, Zheng MY, Fang YN. The association between brain-derived neurotrophic factor gene polymorphism and migraine: a meta-analysis. J Headache Pain. 2017;18:8.	Exclued based on title - Not related to cognitive biases
131	Calati R, Gressier F, Balestri M, Serretti A. Genetic modulation of borderline personality disorder: Systematic review and meta-analysis. J Psychiatr Res. 2013;47(10):1275-87.	Exclued based on title - Not related to cognitive biases
132	Camacho-Gomez M, Castellvi P. Effectiveness of Family Intervention for Preventing Relapse in First-Episode Psychosis Until 24 Months of Follow-up: A Systematic Review With Meta-analysis of Randomized Controlled Trials. Schizophr Bull. 2020;46(1):98-109.	Exclued based on title - Not related to cognitive biases
133	Cao B, Wang DF, Xu MY, Liu YQ, Yan LL, Wang JY, et al. Lower folate levels in schizophrenia: A meta-analysis. Psychiatry Res. 2016;245:1-7.	Exclued based on title - Not related to cognitive biases
134	Cao XL, Wang SB, Zhong BL, Zhang L, Ungvari GS, Ng CH, et al. The prevalence of insomnia in the general population in China: A meta-analysis. PLoS ONE. 2017;12(2):11.	Exclued based on title - Not related to cognitive biases
135	Cargnin S, Massarotti A, Terrazzino S. BDNF Val66Met and clinical response to antipsychotic drugs: A systematic review and meta-analysis. Eur Psychiatry. 2016;33:45-53.	Exclued based on title - Not related to cognitive biases
136	Carroll BJ. Antipsychotic drugs for depression? The American Journal of Psychiatry. 2010;167(2):216-.	Exclued based on title - Not related to cognitive biases
137	Carvalho AF, Kohler CA, Fernandes BS, Quevedo J, Miskowiak KW, Brunoni AR, et al. Bias in emerging biomarkers for bipolar disorder. Psychol Med. 2016;46(11):2287-97.	Exclued based on title - Not related to cognitive biases
138	Cassidy RM, Yang F, Kapczinski F, Passos IC. Risk Factors for Suicidality in Patients With Schizophrenia: A Systematic Review, Meta-analysis, and Meta-regression of 96 Studies. Schizophr Bull. 2018;44(4):787-97.	Exclued based on title - Not related to cognitive biases
139	Cassioli E, Sensi C, Mannucci E, Ricca V, Rotella F. Pharmacological treatment of acute-phase anorexia nervosa: Evidence from randomized controlled trials. J Psychopharmacol. 2020;34(8):864-73.	Exclued based on title - Not related to cognitive biases
140	Catala-Lopez F, Hutton B, Driver JA, Page MJ, Ridao M, Valderas JM, et al. Cancer and central nervous system disorders: protocol for an umbrella review of systematic reviews and updated meta-analyses of observational studies. Syst. 2017;6(1):69.	Exclued based on title - Not related to cognitive biases
141	Catalan A, de Pablo GS, Aymerich C, Damiani S, Sordi V, Radua J, et al. Neurocognitive Functioning in Individuals at Clinical High Risk for Psychosis A Systematic Review and Meta-analysis. JAMA Psychiatry. 2021;78(8):859-67.	Excluded based on full-text - No related to interpretation or reasoning cognitive biases, or do not report statistics specific to interpretation or reasoning cognitive biases
142	Catalan A, de Pablo GS, Serrano JV, Mosillo P, Baldwin H, Fernandez-Rivas A, et al. Annual Research Review: Prevention of psychosis in adolescents - systematic review and meta-analysis of advances in detection, prognosis and intervention. J Child Psychol Psychiatry. 2021;62(5):657-73.	Exclued based on title - Not related to cognitive biases
143	Cella M, Preti A, Edwards C, Dow T, Wykes T. Cognitive remediation for negative symptoms of schizophrenia: A network meta-analysis. Clin Psychol Rev. 2017;52:43-51.	Excluded based on full-text - No related to interpretation or reasoning cognitive biases, or do not report statistics specific to interpretation or reasoning cognitive biases
144	Cella M, Price T, Corboy H, Onwumere J, Shergill S, Preti A. Cognitive remediation for inpatients with psychosis: a systematic review and meta-analysis. Psychol Med. 2020;50(7):1062-76.	Excluded based on full-text - No related to interpretation or reasoning cognitive biases, or do not report statistics specific to interpretation or reasoning cognitive biases
145	Chaimani A, Mavridis D, Salanti G. A hands-on practical tutorial on performing meta-analysis with Stata. Evid Based Ment Health. 2014;17(4):111-6.	Exclued based on title - Not related to cognitive biases
146	Chakraborty A, Warner JP, Blizard R. Appraisal of meta-analysis. Psychiatric Bulletin. 1998;22(11):698-701.	Excluded based on abstract - Not related to cognitive biases
147	Chan RC, Li H, Cheung EF, Gong QY. Impaired facial emotion perception in schizophrenia: a meta-analysis. Psychiatry Res. 2010;178(2):381-90.	Excluded based on full-text - No related to interpretation or reasoning cognitive biases, or do not report statistics specific to interpretation or reasoning cognitive biases
148	Chan RC, Xu T, Heinrichs RW, Yu Y, Gong QY. Neurological soft signs in non-psychotic first-degree relatives of patients with schizophrenia: a systematic review and meta-analysis. Neurosci Biobehav Rev. 2010;34(6):889-96.	Exclued based on title - Not related to cognitive biases
149	Chance SA, Esiri MM, Crow TJ. "Measuring amygdala volume": Reply. The British Journal of Psychiatry. 2002;181(3):256-.	Exclued based on title - Not related to cognitive biases
150	Chance SA, Esiri MM, Crow TJ. Amygdala volume in schizophrenia: post-mortem study and review of magnetic resonance imaging findings. Br J Psychiatry. 2002;180:331-8.	Exclued based on title - Not related to cognitive biases
151	Chang BH, Waternaux C, Lipsitz S. Meta-analysis of binary data: which within study variance estimate to use? Stat Med. 2001;20(13):1947-56.	Excluded based on abstract - Not related to cognitive biases
152	Chapman S, Ragg M, McGeechan K. Citation bias in reported smoking prevalence in people with schizophrenia. Aust N Z J Psychiatry. 2009;43(3):277-82.	Exclued based on title - Not related to cognitive biases
153	Chattopadhyay A, Frey S, Green G. Bifeprunox versus placebo for schizophrenia. Cochrane Database Syst Rev. 2016;10:CD012029.	Exclued based on title - Not related to cognitive biases
154	Chattopadhyay D, Ma TT, Sharifi H, Martyn-Nemeth P. Computer-Controlled Virtual Humans in Patient-Facing Systems: Systematic Review and Meta-Analysis. J Med Internet Res. 2020;22(7):21.	Excluded based on abstract - Not related to cognitive biases
155	Chaves AC, Seeman MV. Sex selection bias in schizophrenia antipsychotic trials. J Clin Psychopharmacol. 2006;26(5):489-94.	Exclued based on title - Not related to cognitive biases
156	Che YW, Yao KY, Xi YP, Chen ZJ, Li YL, Yu N, et al. Wendan decoction ( ) for treatment of schizophrenia: a systematic review of randomized controlled trials. Chin J Integr Med. 2016;22(4):302-10.	Excluded based on abstract - Not related to cognitive biases
157	Chen C, Yang Y, Ye X, Jin Y, Cai Z, Zheng J. Impact of aerobic exercise on cognitive function in patients with schizophrenia during daily nursing: A protocol for systematic review and meta-analysis. Medicine (Baltimore). 2021;100(1):e23876.	Excluded based on full-text - Not a meta-analysis
158	Chen CY, Chiang YC, Kuo TC, Tam KW, Loh E. Effects of intranasal oxytocin in food intake and craving: A meta-analysis of clinical trials. Clin Nutr. 2021;40(10):5407-16.	Exclued based on title - Not related to cognitive biases
159	Chen HX, Fu J, Huang W. Dopamine agonists for preventing future miscarriage in women with idiopathic hyperprolactinemia and recurrent miscarriage history. Cochrane Database Syst Rev. 2016(7):26.	Exclued based on title - Not related to cognitive biases
160	Chen KC, Yang YK, Howes O, Lee IH, Landau S, Yeh TL, et al. Striatal dopamine transporter availability in drug-naive patients with schizophrenia: a case-control SPECT study with [(99m)Tc]-TRODAT-1 and a meta-analysis. Schizophr Bull. 2013;39(2):378-86.	Exclued based on title - Not related to cognitive biases
161	Chen T-J, Chung Y-W, Chang H-C, Chen P-Y, Wu C-R, Hsieh S-H, et al. Diagnostic accuracy of the CAM-ICU and ICDSC in detecting intensive care unit delirium: A bivariate meta-analysis. International Journal of Nursing Studies. 2021;113.	Exclued based on title - Not related to cognitive biases
162	Chen Y, Gong Z, Chen X, Tang L, Zhao X, Yuan Q, et al. Tripterygium wilfordii Hook F (a traditional Chinese medicine) for primary nephrotic syndrome. Cochrane Database Syst Rev. 2013(8):CD008568.	Exclued based on title - Not related to cognitive biases
163	Chen Y, Wang Y, Fang X, Zhang Y, Song L, Zhang C. Association of the HTR2C-759C/T polymorphism and antipsychotic-induced weight gain: a meta-analysis. Gen Psychiatr. 2020;33(3):e100192.	Exclued based on title - Not related to cognitive biases
164	Cheng CH, Chan PYS, Liu CY, Hsu SC. Auditory sensory gating in patients with bipolar disorders: A meta-analysis. J Affect Disord. 2016;203:199-203.	Exclued based on title - Not related to cognitive biases
165	Chiang K-J, Tsai J-C, Liu D, Lin C-H, Chiu H-L, Chou K-R. Efficacy of cognitive-behavioral therapy in patients with bipolar disorder: A metaanalysis of randomized controlled trials. PLoS ONE. 2017;12(5).	Exclued based on title - Not related to cognitive biases
166	Chien WT, Clifton AV, Zhao S, Lui S. Peer support for people with schizophrenia or other serious mental illness. Cochrane Database Syst Rev. 2019;4:CD010880.	Exclued based on title - Not related to cognitive biases
167	Chrysou A, Jansonius NM, van Laar T. Retinal layers in Parkinson's disease: A meta-analysis of spectral-domain optical coherence tomography studies. Parkinsonism Relat Disord. 2019;64:40-9.	Exclued based on title - Not related to cognitive biases
168	Chun CA, Ciceron L, Kwapil TR. A meta-analysis of context integration deficits across the schizotypy spectrum using AX-CPT and DPX tasks. J Abnorm Psychol. 2018;127(8):789-806.	Excluded based on full-text - No related to interpretation or reasoning cognitive biases, or do not report statistics specific to interpretation or reasoning cognitive biases
169	Chung D, Hadzi-Pavlovic D, Wang M, Swaraj S, Olfson M, Large M. Meta-analysis of suicide rates in the first week and the first month after psychiatric hospitalisation. BMJ Open. 2019;9(3):10.	Exclued based on title - Not related to cognitive biases
170	Cipriani A, Boso M, Barbui C. Clozapine combined with different antipsychotic drugs for treatment resistant schizophrenia. Cochrane Database Syst Rev. 2009(3):CD006324.	Exclued based on title - Not related to cognitive biases
171	Cipriani A, Furukawa TA, Salanti G, Chaimani A, Atkinson LZ, Ogawa Y, et al. Comparative efficacy and acceptability of 21 antidepressant drugs for the acute treatment of adults with major depressive disorder: a systematic review and network meta-analysis. Lancet. 2018;391(10128):1357-66.	Exclued based on title - Not related to cognitive biases
172	Ciullo V, Spalletta G, Caltagirone C, Jorge RE, Piras F. Explicit Time Deficit in Schizophrenia: Systematic Review and Meta-Analysis Indicate It Is Primary and Not Domain Specific. Schizophr Bull. 2016;42(2):505-18.	Excluded based on full-text - No related to interpretation or reasoning cognitive biases, or do not report statistics specific to interpretation or reasoning cognitive biases
173	Clancy U, Gilmartin D, Jochems ACC, Knox L, Doubal FN, Wardlaw JM. Neuropsychiatric symptoms associated with cerebral small vessel disease: a systematic review and meta-analysis. Lancet Psychiatry. 2021;8(3):225-36.	Exclued based on title - Not related to cognitive biases
174	Clarke H, Flint J, Attwood AS, Munafò MR. Association of the 5-HTTLPR genotype and unipolar depression: A meta-analysis. Psychol Med. 2010;40(11):1767-78.	Exclued based on title - Not related to cognitive biases
175	Clarkson T, Kang E, Capriola-Hall N, Lerner MD, Jarcho J, Prinstein MJ. Meta-analysis of the RDoC social processing domain across units of analysis in children and adolescents. Journal of Clinical Child and Adolescent Psychology. 2020;49(3):297-321.	Exclued based on title - Not related to cognitive biases
176	Clement S, Lassman F, Barley E, Evans-Lacko S, Williams P, Yamaguchi S, et al. Mass media interventions for reducing mental health-related stigma. Cochrane Database Syst Rev. 2013(7):CD009453.	Exclued based on title - Not related to cognitive biases
177	Corponi F, Serretti A, Montgomery S, Fabbri C. Cariprazine specificity profile in the treatment of acute schizophrenia: a meta-analysis and meta-regression of randomized-controlled trials. Int Clin Psychopharmacol. 2017;32(6):309-18.	Exclued based on title - Not related to cognitive biases
178	Correll CU, Rummel-Kluge C, Corves C, Kane JM, Leucht S. Antipsychotic combinations vs monotherapy in schizophrenia: a meta-analysis of randomized controlled trials. Schizophr Bull. 2009;35(2):443-57.	Exclued based on title - Not related to cognitive biases
179	Cramer H, Lauche R, Azizi H, Dobos G, Langhorst J. Yoga for Multiple Sclerosis: A Systematic Review and Meta-Analysis. PLoS ONE. 2014;9(11):11.	Exclued based on title - Not related to cognitive biases
180	Cramer H, Lauche R, Haller H, Langhorst J, Dobos G. Mindfulness- and Acceptance-based Interventions for Psychosis: A Systematic Review and Meta-analysis. Glob. 2016;5(1):30-43.	Exclued based on title - Not related to cognitive biases
181	Cramer H, Lauche R, Klose P, Langhorst J, Dobos G. Yoga for schizophrenia: a systematic review and meta-analysis. BMC Psychiatry. 2013;13:32.	Exclued based on title - Not related to cognitive biases
182	Cramer H. Why meta-analyses are important for complementary and alternative medicine research. World J Meta-Anal. 2015;3(1):1-3.	Exclued based on title - Not related to cognitive biases
183	Creese B, Bell E, Johar I, Francis P, Ballard C, Aarsland D. Glucocerebrosidase mutations and neuropsychiatric phenotypes in Parkinson's disease and Lewy body dementias: Review and meta-analyses. Am J Med Genet B Neuropsychiatr Genet. 2018;177(2):232-41.	Exclued based on title - Not related to cognitive biases
184	Crespi B, Leach E, Dinsdale N, Mokkonen M, Hurd P. Imagination in human social cognition, autism, and psychotic-affective conditions. Cognition. 2016;150:181-99.	Excluded based on abstract - Not related to cognitive biases
185	Croft J, Heron J, Zammit S. Childhood trauma and cognitive biases associated with psychosis: a systematic review and meta-analysis. Eur Psychiat. 2019;56:S501-S.	Excluded based on full-text -Participants do not have psychotic features
186	Crow TJ. Is transition to schizophrenia predicted by anomalous lateralization? Commentary on Cooper et al.’s meta-analysis, 2014. Psychiatry Research: Neuroimaging. 2015;231(1):92-3.	Excluded based on abstract - Not related to cognitive biases
187	Cui H, Jiang L, Wei Y, Li W, Li H, Zhu J, et al. Efficacy and safety of repetitive transcranial magnetic stimulation for generalised anxiety disorder: A meta-analysis. Gen Psychiatr. 2019;32(5):1-12.	Exclued based on title - Not related to cognitive biases
188	Cui H, Jin Y, Wang J, Weng X, Li C. Serum brain-derived neurotrophic factor (BDNF) levels in schizophrenia: A systematic review. Shanghai Arch Psychiatry. 2012;24(5):250-61.	Exclued based on title - Not related to cognitive biases
189	Cui X, Liu J, Luo X. First-episode schizophrenia and diabetes risk: Comment. JAMA Psychiatry. 2017;74(7):762-3.	Exclued based on title - Not related to cognitive biases
190	Cuijpers P, Dekker J, Hollon SD, Andersson G. Adding psychotherapy to pharmacotherapy in the treatment of depressive disorders in adults: A meta-analysis. The Journal of Clinical Psychiatry. 2009;70(9):1219-29.	Exclued based on title - Not related to cognitive biases
191	Cullen B, Ward J, Graham NA, Deary IJ, Pell JP, Smith DJ, et al. Prevalence and correlates of cognitive impairment in euthymic adults with bipolar disorder: A systematic review. J Affect Disord. 2016;205:165-81.	Excluded based on abstract - Not related to psychosis
192	da Rocha BM, Rhodes S, Vasilopoulou E, Hutton P. Loneliness in Psychosis: A Meta-analytical Review. Schizophr Bull. 2018;44(1):114-25.	Exclued based on title - Not related to cognitive biases
193	Dalili MN, Penton-Voak IS, Harmer CJ, Munafo MR. Meta-analysis of emotion recognition deficits in major depressive disorder. Psychol Med. 2015;45(6):1135-44.	Exclued based on title - Not related to psychosis
194	Datta SS, Daruvala R, Kumar A. Psychological interventions for psychosis in adolescents. Cochrane Database Syst Rev. 2020;7:CD009533.	Exclued based on title - Not related to cognitive biases
195	David A, Adams CE, Eisenbruch M, Quraishi S, Rathbone J. Depot fluphenazine decanoate and enanthate for schizophrenia. Cochrane Database Syst Rev. 2005(1):CD000307.	Exclued based on title - Not related to cognitive biases
196	David AS, Brierley B, Shaw P. Measuring amygdala volume: Comment. The British Journal of Psychiatry. 2002;181(3):255-6.	Exclued based on title - Not related to cognitive biases
197	Davies C, Cipriani A, Ioannidis JPA, Radua J, Stahl D, Provenzani U, et al. Lack of evidence to favor specific preventive interventions in psychosis: A network meta‐analysis. World Psychiatry. 2018;17(2):196-209.	Exclued based on title - Not related to cognitive biases
198	Davies C, Radua J, Cipriani A, Stahl D, Provenzani U, McGuire P, et al. Efficacy and Acceptability of Interventions for Attenuated Positive Psychotic Symptoms in Individuals at Clinical High Risk of Psychosis: A Network Meta-Analysis. Front Psychiatr. 2018;9:187.	Exclued based on title - Not related to cognitive biases
199	Davies C, Segre G, Estrade A, Radua J, De Micheli A, Provenzani U, et al. Prenatal and perinatal risk and protective factors for psychosis: a systematic review and meta-analysis. Lancet Psychiatry. 2020;7(5):399-410.	Exclued based on title - Not related to cognitive biases
200	Davis JM, Chen N, Glick ID. Issues that my determine the outcome of antipsychotic trials: Industry sponsorship and extrapyramidal side effect. Neuropsychopharmacology. 2008;33(5):971-5.	Exclued based on title - Not related to cognitive biases
201	Davis JM, Chen N. Old versus new: weighing the evidence between the first- and second-generation antipsychotics. Eur Psychiatry. 2005;20(1):7-14.	Exclued based on title - Not related to cognitive biases
202	Davis JM. Commentary on: Corponi F., Fabbri C, Bitter, I. Montgomery, S., Vieta, E., Kaspar, S., Pallanti S., Serretti A. Novel antipsychotics specificity profile: A clinically oriented review of lurasidone, brexpiprazole, cariprazine and lumateperone. Eur Neuropsychopharmacol. 2019;29(9):1061-2.	Exclued based on title - Not related to cognitive biases
203	Davis LE, Bogner E, Coburn NG, Hanna TP, Kurdyak P, Groome PA, et al. Stage at diagnosis and survival in patients with cancer and a pre-existing mental illness: a meta-analysis. J Epidemiol Community Health. 2020;74(1):84-94.	Exclued based on title - Not related to cognitive biases
204	de Arellano MAR, Lyman DR, Jobe-Shields L, George P, Dougherty RH, Daniels AS, et al. Trauma-focused cognitive-behavioral therapy for children and adolescents: Assessing the evidence. Psychiatr Serv. 2014;65(5):591-602.	Exclued based on title - Not related to cognitive biases
205	de Haan L, Sutterland AL, Schotborgh JV, Schirmbeck F, de Haan L. Association of Toxoplasma gondii Seropositivity With Cognitive Function in Healthy People A Systematic Review and Meta-analysis. JAMA Psychiatry. 2021;78(10):1103-12.	Exclued based on title - Not related to cognitive biases
206	de Jong MH, Kamperman AM, Oorschot M, Priebe S, Bramer W, van de Sande R, et al. Interventions to Reduce Compulsory Psychiatric Admissions A Systematic Review and Meta-analysis. JAMA Psychiatry. 2016;73(7):657-64.	Exclued based on title - Not related to cognitive biases
207	de Pablo GS, Davies C, de Diego H, Solmi M, Shin JI, Carvalho AF, et al. Transition to psychosis in randomized clinical trials of individuals at clinical high risk of psychosis compared to observational cohorts: a systematic review and meta-analysis. Eur Psychiat. 2021;64(1):8.	Exclued based on title - Not related to cognitive biases
208	De Picker LJ, Morrens M, Chance SA, Boche D. Microglia and brain plasticity in acute psychosis and schizophrenia illness course: A meta-review. Front Psychiatry. 2017;8.	Exclued based on title - Not related to cognitive biases
209	De Silva MJ, Cooper S, Lishi HL, Lund C, Patel V. Effect of psychosocial interventions on social functioning in depression and schizophrenia: Meta-analysis. The British Journal of Psychiatry. 2013;202(4):253-60.	Exclued based on title - Not related to cognitive biases
210	de Sousa P, Sellwood W, Griffiths M, Bentall RP. Disorganisation, thought disorder and socio-cognitive functioning in schizophrenia spectrum disorders. Br J Psychiatry. 2019;214(2):103-12.	Included
211	Declercq T, Petrovic M, Azermai M, Vander Stichele R, De Sutter AI, van Driel ML, et al. Withdrawal versus continuation of chronic antipsychotic drugs for behavioural and psychological symptoms in older people with dementia. Cochrane Database Syst Rev. 2013(3):CD007726.	Exclued based on title - Not related to cognitive biases
212	Dellazizzo L, Potvin S, Dou BY, Beaudoin M, Luigi M, Giguère C-É, et al. Association between the use of cannabis and physical violence in youths: A meta-analytical investigation. The American Journal of Psychiatry. 2020;177(7):619-26.	Exclued based on title - Not related to cognitive biases
213	Dellazizzo L, Potvin S, Luigi M, Dumais A. Evidence on Virtual Reality-Based Therapies for Psychiatric Disorders: Meta-Review of Meta-Analyses. J Med Internet Res. 2020;22(8):e20889.	Exclued based on title - Not related to cognitive biases
214	Demetrashvili N, Van den Heuvel ER. Confidence intervals for intraclass correlation coefficients in a nonlinear dose-response meta-analysis. Biometrics. 2015;71(2):548-55.	Exclued based on title - Not related to cognitive biases
215	Demeulemeester M, Amad A, Bubrovszky M, Pins D, Thomas P, Jardri R. What is the real effect of 1-Hz repetitive transcranial magnetic stimulation on hallucinations? Controlling for publication bias in neuromodulation trials. Biol Psychiatry. 2012;71(6):e15-6.	Exclued based on title - Not related to cognitive biases
216	Deng H, Xu J. Wendan decoction (Traditional Chinese medicine) for schizophrenia. Cochrane Database Syst Rev. 2017;6:CD012217.	Exclued based on title - Not related to cognitive biases
217	Deng JS, Wang CH, Jiang Y. Warming yang method in traditional Chinese medicine for depression A protocol for systematic review and meta-analysis. Medicine (Baltimore). 2020;99(52):5.	Exclued based on title - Not related to cognitive biases
218	Desplenter FAM, Simoens S, Laekeman G. The impact of informing psychiatric patients about their medication: a systematic review. Pharm World Sci. 2006;28(6):329-41.	Exclued based on title - Not related to cognitive biases
219	Devanand DP, Schultz SK, Sultzer DL. The authors reply: "Discontinuation of risperidone in Alzheimer’s disease.". The New England Journal of Medicine. 2013;368(2):187-8.	Exclued based on title - Not related to cognitive biases
220	Di Florio A, Craddock N, van den Bree M. Alcohol misuse in bipolar disorder. A systematic review and meta-analysis of comorbidity rates. Eur Psychiat. 2014;29(3):117-24.	Exclued based on title - Not related to cognitive biases
221	Di Lorito C, Vollm B, Dening T. Psychiatric disorders among older prisoners: a systematic review and comparison study against older people in the community. Aging Ment Health. 2018;22(1):1-10.	Exclued based on title - Not related to cognitive biases
222	Dibben CRM, Rice C, Laws K, McKenna PJ. Is executive impairment associated with schizophrenic syndromes? A meta-analysis. Psychol Med. 2009;39(3):381-92.	Excluded based on full-text - No related to interpretation or reasoning cognitive biases, or do not report statistics specific to interpretation or reasoning cognitive biases
223	Diener MJ, Hilsenroth MJ, Shaffer SA, Sexton JE. A Meta-Analysis of the relationship between the Rorschach Ego Impairment Index (EII) and psychiatric severity. Clin. 2011;18(6):464-85.	Exclued based on title - Not related to cognitive biases
224	Dieterich M, Irving CB, Bergman H, Khokhar MA, Park B, Marshall M. Intensive case management for severe mental illness. Cochrane Database Syst Rev. 2017;1:CD007906.	Exclued based on title - Not related to cognitive biases
225	Dimitrakopoulou V, Efthimiou O, Leucht S, Salanti G. Accounting for uncertainty due to 'last observation carried forward' outcome imputation in a meta-analysis model. Stat Med. 2015;34(5):742-52.	Excluded based on abstract - Not related to cognitive biases
226	Ding Y, Ju M, He L, Chen W. Association of Folate Level in Blood with the Risk of Schizophrenia. Comb Chem High Throughput Screen. 2017;20(2):116-22.	Exclued based on title - Not related to cognitive biases
227	Dold M, Li C, Tardy M, Khorsand V, Gillies D, Leucht S. Benzodiazepines for schizophrenia. Cochrane Database Syst Rev. 2012;11:CD006391.	Exclued based on title - Not related to cognitive biases
228	Dold M, Samara MT, Li C, Tardy M, Leucht S. Haloperidol versus first-generation antipsychotics for the treatment of schizophrenia and other psychotic disorders. Cochrane Database Syst Rev. 2015;1:CD009831.	Exclued based on title - Not related to cognitive biases
229	Dold M, Tardy M, Samara MT, Li C, Kasper S, Leucht S. Are all first-generation antipsychotics equally effective in treating schizophrenia? A meta-analysis of randomised, haloperidol-controlled trials. World J Biol Psychiatry. 2016;17(3):210-20.	Exclued based on title - Not related to cognitive biases
230	Dollfus S, Lecardeur L, Morello R, Etard O. Placebo Response in Repetitive Transcranial Magnetic Stimulation Trials of Treatment of Auditory Hallucinations in Schizophrenia: A Meta-Analysis. Schizophr Bull. 2016;42(2):301-8.	Exclued based on title - Not related to cognitive biases
231	Dond C, Laprevote V, Lavall L, Haesebaert F, Fakra E, Brunelin J. Cognitive insight in individuals with an at-risk mental state for psychosis: A meta-analysis. Early Interv Psychiatry. 2021;15(3):449-56.	Excluded based on abstract - Not related to cognitive biases
232	Dougall N, Maayan N, Soares-Weiser K, McDermott LM, McIntosh A. Transcranial magnetic stimulation (TMS) for schizophrenia. Cochrane Database Syst Rev. 2015(8):CD006081.	Exclued based on title - Not related to cognitive biases
233	Dragioti E, Solmi M, Favaro A, Fusar-Poli P, Dazzan P, Thompson T, et al. Association of antidepressant use with adverse health outcomes: A systematic umbrella review. JAMA Psychiatry. 2019;76(12):1241-55.	Exclued based on title - Not related to cognitive biases
234	Dudek E, Dodell-Feder D. The efficacy of real-time functional magnetic resonance imaging neurofeedback for psychiatric illness: A meta-analysis of brain and behavioral outcomes. Neurosci Biobehav Rev. 2021;121:291-306.	Exclued based on title - Not related to cognitive biases
235	Dudley K, Liu X, De Haan S. Chlorpromazine dose for people with schizophrenia. Cochrane Database Syst Rev. 2017;4:CD007778.	Exclued based on title - Not related to cognitive biases
236	Dudley R, Taylor P, Wickham S, Hutton P. Psychosis, Delusions and the "Jumping to Conclusions" Reasoning Bias: A Systematic Review and Meta-analysis. Schizophr Bull. 2016;42(3):652-65.	Included
237	Edgcomb JB, Sorter M, Lorberg B, Zima BT. Psychiatric Readmission of Children and Adolescents: A Systematic Review and Meta-Analysis. Psychiatr Serv. 2020;71(3):269-79.	Exclued based on title - Not related to cognitive biases
238	Efthimiou O, Mavridis D, Debray TPA, Samara M, Belger M, Siontis GCM, et al. Combining randomized and nonrandomized evidence in network meta-analysis. Stat Med. 2017;36(8):1210-26.	Excluded based on abstract - Not related to cognitive biases
239	Eguchi H, Watanabe K, Kawakami N, Ando E, Arima H, Asai Y, et al. Psychosocial factors at work and inflammatory markers: protocol for a systematic review and meta-analysis. BMJ Open. 2018;8(8):e022612.	Exclued based on title - Not related to cognitive biases
240	Eichner C, Berna F. Acceptance and Efficacy of Metacognitive Training (MCT) on Positive Symptoms and Delusions in Patients With Schizophrenia: A Meta-analysis Taking Into Account Important Moderators. Schizophr Bull. 2016;42(4):952-62.	Excluded based on full-text - No related to interpretation or reasoning cognitive biases, or do not report statistics specific to interpretation or reasoning cognitive biases
241	El-Sayeh HG, Rathbone J, Soares-Weiser K, Bergman H. Non-antipsychotic catecholaminergic drugs for antipsychotic-induced tardive dyskinesia. Cochrane Database Syst Rev. 2018;1:CD000458.	Exclued based on title - Not related to cognitive biases
242	Enokibara M, Trevizol A, Shiozawa P, Cordeiro Q. Establishing an effective TMS protocol for craving in substance addiction: Is it possible? Am J Addict. 2016;25(1):28-30.	Exclued based on title - Not related to cognitive biases
243	Eslami Shahrbabaki M, Dehnavieh R, Vali L, Sharafkhani R. Chlorpromazine versus piperacetazine for schizophrenia. Cochrane Database Syst Rev. 2018;10:CD011709.	Exclued based on title - Not related to cognitive biases
244	Essali A, Soares-Weiser K, Bergman H, Adams CE. Calcium channel blockers for antipsychotic-induced tardive dyskinesia. Cochrane Database Syst Rev. 2018;3:CD000206.	Exclued based on title - Not related to cognitive biases
245	Esterberg ML, Trotman HD, Holtzman C, Compton MT, Walker EF. The impact of a family history of psychosis on age-at-onset and positive and negative symptoms of schizophrenia: a meta-analysis. Schizophrenia Research. 2010;120(1-3):121-30.	Exclued based on title - Not related to cognitive biases
246	Etchecopar-Etchart D, Korchia T, Loundou A, Llorca PM, Auquier P, Lancon C, et al. Comorbid Major Depressive Disorder in Schizophrenia: A Systematic Review and Meta-Analysis. Schizophr Bull. 2021;47(2):298-308.	Exclued based on title - Not related to cognitive biases
247	Every-Palmer S, Newton-Howes G, Clarke MJ. Pharmacological treatment for antipsychotic-related constipation. Cochrane Database Syst Rev. 2017;1:CD011128.	Exclued based on title - Not related to cognitive biases
248	Eyre HA, Air T, Pradhan A, Johnston J, Lavretsky H, Stuart MJ, et al. A meta-analysis of chemokines in major depression. Prog Neuropsychopharmacol Biol Psychiatry. 2016;68:1-8.	Exclued based on title - Not related to psychosis
249	Falola O, Osamor VC, Adebiyi M, Adebiyi E. Analyzing a single nucleotide polymorphism in schizophrenia: a meta-analysis approach. Neuropsychiatr. 2017;13:2243-50.	Exclued based on title - Not related to cognitive biases
250	Fan ZX, Wu YY, Shen J, Ji T, Zhan RY. Schizophrenia and the risk of cardiovascular diseases: A meta-analysis of thirteen cohort studies. J Psychiatr Res. 2013;47(11):1549-56.	Exclued based on title - Not related to cognitive biases
251	Fares-Otero NE, Pfaltz MC, Rodriguez-Jimenez R, Schafer I, Trautmann S. Childhood maltreatment and social functioning in psychotic disorders: a systematic review protocol. Eur J Psychotraumatol. 2021;12(1):12.	Excluded based on abstract - Not related to cognitive biases
252	Farrelly S, Brown GE, Flach C, Barley E, Laugharne R, Henderson C. User-held personalised information for routine care of people with severe mental illness. Cochrane Database Syst Rev. 2013(10):CD001711.	Exclued based on title - Not related to cognitive biases
253	Farris MS, Devoe DJ, Addington J. Attrition rates in trials for adolescents and young adults at clinical high-risk for psychosis: A systematic review and meta-analysis. Early Interv Psychiatry. 2020;14(5):515-27.	Excluded based on abstract - Not related to cognitive biases
254	Fatouros-Bergman H, Cervenka S, Flyckt L, Edman G, Farde L. Meta-analysis of cognitive performance in drug-naive patients with schizophrenia. Schizophrenia Research. 2014;158(1-3):156-62.	Excluded based on full-text - No related to interpretation or reasoning cognitive biases, or do not report statistics specific to interpretation or reasoning cognitive biases
255	Feng XZ, Jia Y, Cao XL, Ji TY, Zhao YW, Tian HM, et al. Morita therapy for schizophrenia: An updated meta-analysis. Asian J Psychiatr. 2020;53:11.	Excluded based on abstract - Not related to cognitive biases
256	Feng Y, Cheng D, Zhang C, Li Y, Zhang Z, Wang J, et al. Association of PDE4B Polymorphisms with Susceptibility to Schizophrenia: A Meta-Analysis of Case-Control Studies. PLoS ONE. 2016;11(1):e0147092.	Exclued based on title - Not related to cognitive biases
257	Feng YG, Cheng DJ, Zhang CF, Li YC, Zhang ZY, Wang J, et al. Association between ErbB4 single nucleotide polymorphisms and susceptibility to schizophrenia A meta-analysis of case-control studies. Medicine (Baltimore). 2017;96(8):10.	Exclued based on title - Not related to cognitive biases
258	Feng Z, Zhang Y, You X, Zhang W, Ma Y, Long Q, et al. Effects of risperidone on blood levels of interleukin-6 in schizophrenia: A meta-analysis. Medicine (Baltimore). 2020;99(15):e19694.	Exclued based on title - Not related to cognitive biases
259	Fernandes BS, Dash S, Jacka F, Dodd S, Carvalho AF, Kohler CA, et al. Leptin in bipolar disorder: A systematic review and meta-analysis. Eur Psychiat. 2016;35:1-7.	Exclued based on title - Not related to cognitive biases
260	Fernandes BS, Steiner J, Berk M, Molendijk ML, Gonzalez-Pinto A, Turck CW, et al. Peripheral brain-derived neurotrophic factor in schizophrenia and the role of antipsychotics: meta-analysis and implications. Mol Psychiatry. 2015;20(9):1108-19.	Exclued based on title - Not related to cognitive biases
261	Fernandez-Abascal B, Suarez-Pinilla P, Cobo-Corrales C, Crespo-Facorro B, Suarez-Pinilla M. In- and outpatient lifestyle interventions on diet and exercise and their effect on physical and psychological health: a systematic review and meta-analysis of randomised controlled trials in patients with schizophrenia spectrum disorders and first episode of psychosis. Neurosci Biobehav Rev. 2021;125:535-…	Exclued based on title - Not related to cognitive biases
262	Fine C, Gardner M, Craigie J, Gold I. Hopping, skipping or jumping to conclusions? Clarifying the role of the JTC bias in delusions. Cogn. 2007;12(1):46-77.	Substantial overlap in studies with another selected meta-analysis
263	Fink A, Cieslak S, Rosenbach F. [Non-Pharmacological Interventions for the Prevention of Weight Gain in Schizophrenic Patients Treated with Antipsychotic Medication]. Psychiatr Prax. 2015;42(7):359-69.	Exclued based on title - Not related to cognitive biases
264	Fink A, Cieslak S, Rosenbach F. Nichtpharmakologische Interventionen zur Prävention von Gewichtszunahme bei schizophrenen Patienten unter antipsychotischer Medikation: Systematische Übersichtsarbeit und Metaanalyse. [Non-pharmacological interventions for the prevention of weight gain in schizophrenic patients treated with antipsychotic medication: Systematic review and meta-analysis.]. Psychiatr …	Exclued based on title - Not related to cognitive biases
265	Fink A, Cieslak S, Rosenbach F. Non-Pharmacological Interventions for the Prevention of Weight Gain in Schizophrenic Patients Treated with Antipsychotic Medication Systematic Review and Meta-Analysis. Psychiatr Prax. 2015;42(7):359-69.	Exclued based on title - Not related to cognitive biases
266	Fink HA, Linskens EJ, MacDonald R, Silverman PC, McCarten JR, Talley KMC, et al. Benefits and Harms of Prescription Drugs and Supplements for Treatment of Clinical Alzheimer-Type Dementia A Systematic Review and Meta-analysis. Ann Intern Med. 2020;172(10):656-+.	Exclued based on title - Not related to cognitive biases
267	Finucane AM, Jones L, Leurent B, Sampson EL, Stone P, Tookman A, et al. Drug therapy for delirium in terminally ill adults. Cochrane Database Syst Rev. 2020;1:CD004770.	Exclued based on title - Not related to cognitive biases
268	Firth J, Cotter J, Elliott R, French P, Yung AR. A systematic review and meta-analysis of exercise interventions in schizophrenia patients. Psychol Med. 2015;45(7):1343-61.	Exclued based on title - Not related to cognitive biases
269	Fleischhacker WW. A meta view on meta-analyses. JAMA Psychiatry. 2017;74(7):684-5.	Excluded based on abstract - Not related to cognitive biases
270	Fluyau D, Mitra P, Lorthe K. Antipsychotics for Amphetamine Psychosis. A Systematic Review. Front Psychiatr. 2019;10:740.	Exclued based on title - Not related to cognitive biases
271	Foguet-Boreu Q, Fernandez San Martin MI, Flores Mateo G, Zabaleta Del Olmo E, Ayerbe Garcia-Morzon L, Perez-Pinar Lopez M, et al. Cardiovascular risk assessment in patients with a severe mental illness: a systematic review and meta-analysis. BMC Psychiatry. 2016;16:141.	Exclued based on title - Not related to cognitive biases
272	Fond G, Nemani K, Etchecopar-Etchart D, Loundou A, Goff DC, Lee SW, et al. Association Between Mental Health Disorders and Mortality Among Patients With COVID-19 in 7 Countries A Systematic Review and Meta-analysis. JAMA Psychiatry.10.	Exclued based on title - Not related to cognitive biases
273	Fontanarosa J, Uhl S, Oyesanmi O, Schoelles KM. Interventions for Adult Offenders With Serious Mental Illness. Agency for Healthcare Research and Quality (US). 2013:08.	Excluded based on abstract - Not related to cognitive biases
274	Forbes NF, Carrick LA, McIntosh AM, Lawrie SM. Working memory in schizophrenia: a meta-analysis. Psychol Med. 2009;39(6):889-905.	Excluded based on full-text - No related to interpretation or reasoning cognitive biases, or do not report statistics specific to interpretation or reasoning cognitive biases
275	Fordham B, Sugavanam T, Edwards K, Hemming K, Howick J, Copsey B, et al. Cognitive-behavioural therapy for a variety of conditions: an overview of systematic reviews and panoramic meta-analysis. Health Technol Assess. 2021;25(9):1-+.	Exclued based on title - Not related to cognitive biases
276	Fornaro M, Maritan E, Ferranti R, Zaninotto L, Miola A, Anastasia A, et al. Lithium exposure during pregnancy and the postpartum period: A systematic review and meta-analysis of safety and efficacy outcomes. The American Journal of Psychiatry. 2020;177(1):76-92.	Exclued based on title - Not related to cognitive biases
277	Fornaro M, Solmi M, Stubbs B, Veronese N, Monaco F, Novello S, et al. Prevalence and correlates of major depressive disorder, bipolar disorder and schizophrenia among nursing home residents without dementia: systematic review and meta-analysis. Br J Psychiatry. 2020;216(1):6-15.	Exclued based on title - Not related to cognitive biases
278	Fournier KA, Hass CJ, Naik SK, Lodha N, Cauraugh JH. Motor coordination in autism spectrum disorders: A synthesis and meta-analysis. Journal of Autism and Developmental Disorders. 2010;40(10):1227-40.	Exclued based on title - Not related to cognitive biases
279	Fraguas D, Diaz-Caneja CM, Ayora M, Hernandez-Alvarez F, Rodriguez-Quiroga A, Recio S, et al. Oxidative Stress and Inflammation in First-Episode Psychosis: A Systematic Review and Meta-analysis. Schizophr Bull. 2019;45(4):742-51.	Exclued based on title - Not related to cognitive biases
280	Fraguas D, Díaz-Caneja CM, Pina-Camacho L, Moreno C, Durán-Cutilla M, Ayora M, et al. Dietary interventions for autism spectrum disorder: A meta-analysis. Pediatrics. 2019;144(5).	Exclued based on title - Not related to cognitive biases
281	Fraguas D, Diaz-Caneja CM, Pina-Camacho L, Umbricht D, Arango C. Predictors of Placebo Response in Pharmacological Clinical Trials of Negative Symptoms in Schizophrenia: A Meta-regression Analysis. Schizophr Bull. 2019;45(1):57-68.	Exclued based on title - Not related to cognitive biases
282	Freeman TP, Craft S, Wilson J, Stylianou S, ElSohly M, Di Forti M, et al. Changes in delta-9-tetrahydrocannabinol (THC) and cannabidiol (CBD) concentrations in cannabis over time: systematic review and meta-analysis. Addiction. 2021;116(5):1000-10.	Exclued based on title - Not related to cognitive biases
283	Fregni F, El-Hagrassy MM, Pacheco-Barrios K, Carvalho S, Leite J, Simis M, et al. Evidence-based guidelines and secondary meta-analysis for the use of transcranial direct current stimulation in neurological and psychiatric disorders. Int J Neuropsychopharmcol. 2021;24(4):256-313.	Exclued based on title - Not related to cognitive biases
284	Frewen PA, Dozois DJA, Joanisse MF, Neufeld RWJ. Selective attention to threat versus reward: Meta-analysis and neural-network modeling of the dot-probe task. Clin Psychol Rev. 2008;28(2):307-37.	Excluded based on abstract - Not related to psychosis
285	Fullana MA, Tortella-Feliu M, Fernández de la Cruz L, Chamorro J, Pérez-Vigil A, Ioannidis JPA, et al. Risk and protective factors for anxiety and obsessive-compulsive disorders: An umbrella review of systematic reviews and meta-analyses. Psychol Med. 2020;50(8):1300-15.	Exclued based on title - Not related to cognitive biases
286	Furber G, Leach M, Guy S, Segal L. Developing a broad categorisation scheme to describe risk factors for mental illness, for use in prevention policy and planning. Aust N Z J Psychiatry. 2017;51(3):230-40.	Exclued based on title - Not related to cognitive biases
287	Furukawa TA, Inada T, Adams CE, McGuire H, Inagaki A, Nozaki S. Are the cochrane group registers comprehensive? A case study of Japanese psychiatry trials. BMC Med Res Methodol. 2002;2:6.	Exclued based on title - Not related to cognitive biases
288	Fusar-Poli P, Bechdolf A, Taylor MJ, Bonoldi I, Carpenter WT, Yung AR, et al. At risk for schizophrenic or affective psychoses? A meta-analysis of DSM/ICD diagnostic outcomes in individuals at high clinical risk. Schizophr Bull. 2013;39(4):923-32.	Exclued based on title - Not related to cognitive biases
289	Fusar-Poli P, Berger G. Eicosapentaenoic acid interventions in schizophrenia: meta-analysis of randomized, placebo-controlled studies. J Clin Psychopharmacol. 2012;32(2):179-85.	Exclued based on title - Not related to cognitive biases
290	Fusar-Poli P, Bonoldi I, Yung AR, Borgwardt S, Kempton MJ, Valmaggia L, et al. Predicting psychosis: meta-analysis of transition outcomes in individuals at high clinical risk. Arch Gen Psychiatry. 2012;69(3):220-9.	Exclued based on title - Not related to cognitive biases
291	Fusar-Poli P, Cappucciati M, Bonoldi I, Hui LMC, Rutigliano G, Stahl DR, et al. Prognosis of Brief Psychotic Episodes A Meta-analysis. JAMA Psychiatry. 2016;73(3):211-20.	Exclued based on title - Not related to cognitive biases
292	Fusar-Poli P, Cappucciati M, Borgwardt S, Woods SW, Addington J, Nelson B, et al. Heterogeneity of Psychosis Risk Within Individuals at Clinical High Risk A Meta-analytical Stratification. JAMA Psychiatry. 2016;73(2):113-20.	Exclued based on title - Not related to cognitive biases
293	Fusar-Poli P, Cappucciati M, Rutigliano G, Heslin M, Stahl D, Brittenden Z, et al. Diagnostic Stability of ICD/DSM First Episode Psychosis Diagnoses: Meta-analysis. Schizophr Bull. 2016;42(6):1395-406.	Exclued based on title - Not related to cognitive biases
294	Fusar-Poli P, Deste G, Smieskova R, Barlati S, Yung AR, Howes O, et al. Cognitive functioning in prodromal psychosis: A meta-analysis. JAMA Psychiatry. 2012;69(6):562-71.	Excluded based on full-text - No related to interpretation or reasoning cognitive biases, or do not report statistics specific to interpretation or reasoning cognitive biases
295	Fusar-Poli P, Howes O, Bechdolf A, Borgwardt S. Mapping vulnerability to bipolar disorder: a systematic review and meta-analysis of neuroimaging studies. J Psychiatry Neurosci. 2012;37(3):170-84.	Excluded based on abstract - Not related to psychosis
296	Fusar-Poli P, Kempton MJ, Rosenheck RA. Efficacy and safety of second-generation long-acting injections in schizophrenia: a meta-analysis of randomized-controlled trials. Int Clin Psychopharmacol. 2013;28(2):57-66.	Exclued based on title - Not related to cognitive biases
297	Fusar-Poli P, Meyer-Lindenberg A. Striatal presynaptic dopamine in schizophrenia, part II: meta-analysis of [(18)F/(11)C]-DOPA PET studies. Schizophr Bull. 2013;39(1):33-42.	Exclued based on title - Not related to cognitive biases
298	Fusar-Poli P, Papanastasiou E, Stahl D, Rocchetti M, Carpenter W, Shergill S, et al. Treatments of Negative Symptoms in Schizophrenia: Meta-Analysis of 168 Randomized Placebo-Controlled Trials. Schizophr Bull. 2015;41(4):892-9.	Exclued based on title - Not related to cognitive biases
299	Fusar-Poli P, Radua J, Frascarelli M, Mechelli A, Borgwardt S, Di Fabio F, et al. Evidence of reporting biases in voxel-based morphometry (VBM) studies of psychiatric and neurological disorders. Hum Brain Mapp. 2014;35(7):3052-65.	Exclued based on title - Not related to cognitive biases
300	Fusar-Poli P, Radua J, McGuire P, Borgwardt S. Neuroanatomical maps of psychosis onset: voxel-wise meta-analysis of antipsychotic-naive VBM studies. Schizophr Bull. 2012;38(6):1297-307.	Exclued based on title - Not related to cognitive biases
301	Fusar-Poli P, Rubia K, Rossi G, Sartori G, Balottin U. Striatal dopamine transporter alterations in ADHD: Pathophysiology or adaptation to psychostimulants? A meta-analysis. The American Journal of Psychiatry. 2012;169(3):264-72.	Exclued based on title - Not related to cognitive biases
302	Fusar-Poli P, Smieskova R, Serafini G, Politi P, Borgwardt S. Neuroanatomical markers of genetic liability to psychosis and first episode psychosis: a voxelwise meta-analytical comparison. World J Biol Psychiatry. 2014;15(3):219-28.	Exclued based on title - Not related to cognitive biases
303	Fusar-Poli P, Tantardini M, De Simone S, Ramella-Cravaro V, Oliver D, Kingdon J, et al. Deconstructing vulnerability for psychosis: Meta-analysis of environmental risk factors for psychosis in subjects at ultra high-risk. Eur Psychiat. 2017;40:65-75.	Excluded based on abstract - Not related to cognitive biases
304	Fusar-Poli P. Voxel-wise meta-analysis of fMRI studies in patients at clinical high risk for psychosis. J Psychiatry Neurosci. 2012;37(2):106-12.	Exclued based on title - Not related to cognitive biases
305	Galvan-Ramirez MD, Troyo R, Roman S, Calvillo-Sanchez C, Bernal-Redondo R. A systematic review and meta-analysis of Toxoplasma gondii infection among the Mexican population. Parasites Vectors. 2012;5:12.	Exclued based on title - Not related to cognitive biases
306	Garner B, Phillips LJ, Bendall S, Hetrick SE. Antiglucocorticoid and related treatments for psychosis. Cochrane Database Syst Rev. 2016(1):CD006995.	Exclued based on title - Not related to cognitive biases
307	Gaudiano BA, Miller IW. Dysfunctional cognitions in hospitalized patients with psychotic versus nonpsychotic major depression. Comprehensive Psychiatry. 2007;48(4):357-65.	Excluded based on abstract - Not a meta-analysis
308	Gebremedhin EZ, Tadesse G. A meta-analysis of the prevalence of Toxoplasma gondii in animals and humans in Ethiopia. Parasites Vectors. 2015;8:9.	Exclued based on title - Not related to cognitive biases
309	Geddes JR, Carney S. Evidence-Based Medicine and Neurophysiology. Clin EEG Neurosci. 2009;40(2):59-61.	Exclued based on title - Not related to cognitive biases
310	Geddes JR, Lawrie S. Obstetric complications and schizophrenia: A meta-analysis. The British Journal of Psychiatry. 1995;167(6):786-93.	Exclued based on title - Not related to cognitive biases
311	Geretsegger M, Mossler KA, Bieleninik L, Chen XJ, Heldal TO, Gold C. Music therapy for people with schizophrenia and schizophrenia-like disorders. Cochrane Database Syst Rev. 2017;5:CD004025.	Exclued based on title - Not related to cognitive biases
312	Germack HD, Caron A, Solomon R, Hanrahan NP. Medical-surgical readmissions in patients with co-occurring serious mental illness: A systematic review and meta-analysis. Gen Hosp Psychiatry. 2018;55:65-71.	Exclued based on title - Not related to cognitive biases
313	Gill SS, Seitz DP. Association of antipsychotics with mortality among elderly patients with dementia. The American Journal of Geriatric Psychiatry. 2007;15(11):983-4.	Exclued based on title - Not related to cognitive biases
314	Glatt SJ, Faraone SV, Tsuang MT. Meta-analysis identifies an association between the dopamine D2 receptor gene and schizophrenia. Mol Psychiatry. 2003;8(11):911-5.	Exclued based on title - Not related to cognitive biases
315	Glatt SJ, Jonsson EG. The Cys allele of the DRD2 Ser311Cys polymorphism has a dominant effect on risk for schizophrenia: evidence from fixed- and random-effects meta-analyses. Am J Med Genet B Neuropsychiatr Genet. 2006;141B(2):149-54.	Exclued based on title - Not related to cognitive biases
316	Gobbi G, Atkin T, Zytynski T, Wang S, Askari S, Boruff J, et al. "Association of cannabis use in adolescence and risk of depression, anxiety, and suicidality in young adulthood: A systematic review and meta-analysis" Correction. JAMA Psychiatry. 2019;76(4):447-.	Exclued based on title - Not related to psychosis
317	Gobbi G, Atkin T, Zytynski T, Wang SA, Askari S, Boruff J, et al. Association of Cannabis Use in Adolescence and Risk of Depression, Anxiety, and Suicidality in Young Adulthood A Systematic Review and Meta-analysis. JAMA Psychiatry. 2019;76(4):426-34.	Exclued based on title - Not related to psychosis
318	Goh XX, Tang PY, Tee SF. 8-Hydroxy-2'-Deoxyguanosine and Reactive Oxygen Species as Biomarkers of Oxidative Stress in Mental Illnesses: A Meta-Analysis. Psychiatry Investig. 2021;18(7):603-18.	Exclued based on title - Not related to cognitive biases
319	Gomez L, Stubbs B, Shirazi A, Vancampfort D, Gaughran F, Lally J. Lower Bone Mineral Density at the Hip and Lumbar Spine in People with Psychosis Versus Controls: a Comprehensive Review and Skeletal Site-Specific Meta-analysis. Curr. 2016;14(6):249-59.	Exclued based on title - Not related to cognitive biases
320	Gong J, Wang J, Luo X, Chen G, Huang H, Huang R, et al. Abnormalities of intrinsic regional brain activity in first-episode and chronic schizophrenia: a meta-analysis of resting-state functional MRI. J Psychiatry Neurosci. 2020;45(1):55-68.	Exclued based on title - Not related to cognitive biases
321	Gonzalez-Blanco L, Greenhalgh AMD, Garcia-Rizo C, Fernandez-Egea E, Miller BJ, Kirkpatrick B. Prolactin concentrations in antipsychotic-naive patients with schizophrenia and related disorders: A meta-analysis. Schizophrenia Research. 2016;174(1-3):156-60.	Exclued based on title - Not related to cognitive biases
322	Gonzalez-Castro TB, de la O PDA, Tovilla-Zarate CA, Lopez-Narvaez ML, Mendoza ADG, Juarez-Rojop IE, et al. Evaluation of leptin levels in serum as a biomarker for suicide behavior: systematic review and meta-analysis. Int J Neurosci. 2021;131(1):49-55.	Exclued based on title - Not related to cognitive biases
323	Gotzsche P. Are new drugs for schizophrenia better than old ones? Lancet. 2009;373(9671):1248; author reply 9-50.	Exclued based on title - Not related to cognitive biases
324	Grazia R, Matteo R, Yannis P, James G, Alberto S, Marco C, et al. Peripheral oxytocin and vasopressin: Biomarkers of psychiatric disorders? A comprehensive systematic review and preliminary meta-analysis. Psychiatry Res. 2016;241:207-20.	Exclued based on title - Not related to cognitive biases
325	Green K, Browne K, Chou S. The Relationship Between Childhood Maltreatment and Violence to Others in Individuals With Psychosis: A Systematic Review and Meta-Analysis. Trauma Violence Abuse Rev J. 2019;20(3):358-73.	Exclued based on title - Not related to cognitive biases
326	Gregoigi A, Mallikarjah P, Upthegrove R. Treatment of depression in schizophrenia: systematic review and meta-analysis. Br J Psychiatry. 2017;211(4):198-+.	Exclued based on title - Not related to cognitive biases
327	Grignon S, Chianetta JM. Assessment of malondialdehyde levels in schizophrenia: a meta-analysis and some methodological considerations. Prog Neuropsychopharmacol Biol Psychiatry. 2007;31(2):365-9.	Exclued based on title - Not related to cognitive biases
328	Grohn C, Norgren E, Eriksson L. A systematic review of the neural correlates of multisensory integration in schizophrenia. Schizophrenia Research. 2022;27:100219.	Excluded based on full-text - No related to interpretation or reasoning cognitive biases, or do not report statistics specific to interpretation or reasoning cognitive biases
329	Grover S, Sarkar S. Antipsychotic Trials in Schizophrenia from India: A Systematic Review and Meta-analysis. Indian J Pharm Sci. 2015;77(6):771-9.	Exclued based on title - Not related to cognitive biases
330	Grynszpan O, Perbal S, Pelissolo A, Fossati P, Jouvent R, Dubal S, et al. Efficacy and specificity of computer-assisted cognitive remediation in schizophrenia: a meta-analytical study. Psychol Med. 2011;41(1):163-73.	Excluded based on full-text - No related to interpretation or reasoning cognitive biases, or do not report statistics specific to interpretation or reasoning cognitive biases
331	Gu L, Tan J, Su L, Qin Y, Long J, Chen Q, et al. Meta-analysis of the HTR2A–1354C/T polymorphism in schizophrenia and bipolar disorder. Acta Neuropsychiatr. 2013;25(6):311-9.	Exclued based on title - Not related to cognitive biases
332	Guadalupe T, Zwiers MP, Wittfeld K, Teumer A, Vasquez AA, Hoogman M, et al. Asymmetry within and around the human planum temporale is sexually dimorphic and influenced by genes involved in steroid hormone receptor activity. Cortex. 2015;62:41-55.	Exclued based on title - Not related to cognitive biases
333	Guerin AA, Nestler EJ, Berk M, Lawrence AJ, Rossell SL, Kim JH. Genetics of methamphetamine use disorder: A systematic review and meta-analyses of gene association studies. Neurosci Biobehav Rev. 2021;120:48-74.	Exclued based on title - Not related to cognitive biases
334	Gumley A, Braehler C, Macbeth A. "A meta‐analysis and theoretical critique of oxytocin and psychosis: Prospects for attachment and compassion in promoting recovery": Retraction. Br J Clin Psychol. 2017;56(2):212-.	Exclued based on title - Not related to cognitive biases
335	Gumley A, Braehler C, Macbeth A. A meta-analysis and theoretical critique of oxytocin and psychosis: prospects for attachment and compassion in promoting recovery. Br J Clin Psychol. 2014;53(1):42-61.	Exclued based on title - Not related to cognitive biases
336	Gumley A, Braehler C, Macbeth A. A meta‐analysis and theoretical critique of oxytocin and psychosis: Prospects for attachment and compassion in promoting recovery. Br J Clin Psychol. 2014;53(1):42-61.	Exclued based on title - Not related to cognitive biases
337	Gumley A, Braehler C, Macbeth A. RETRACTED: A meta-analysis and theoretical critique of oxytocin and psychosis: Prospects for attachment and compassion in promoting recovery(Retracted article. See vol. 56, pg. 212, 2017). Br J Clin Psychol. 2014;53(1):42-61.	Exclued based on title - Not related to cognitive biases
338	Guo Y, Liu FT, Hou XH, Li JQ, Cao XP, Tan L, et al. Predictors of cognitive impairment in Parkinson's disease: a systematic review and meta-analysis of prospective cohort studies. J Neurol. 2021;268(8):2713-22.	Exclued based on title - Not related to psychosis
339	Gurbuz-Dogan RN, Ali A, Candy B, King M. The effectiveness of Sufi music for mental health outcomes. A systematic review and meta-analysis of 21 randomised trials. Complement Ther Med. 2021;57:102664.	Excluded based on abstract - Not related to cognitive biases
340	Gurillo P, Jauhar S, Murray RM, MacCabe JH. "Does tobacco use cause psychosis? Systematic review and meta-analysis": Correction. The Lancet Psychiatry. 2015;2(8):680-.	Exclued based on title - Not related to cognitive biases
341	Gurillo P, Jauhar S, Murray RM, MacCabe JH. Does tobacco use cause psychosis? Systematic review and meta-analysis. Lancet Psychiatry. 2015;2(8):718-25.	Exclued based on title - Not related to cognitive biases
342	Guthrie B. Research on multimorbidity in primary care. Selected abstracts from the EGPRN meeting in Tampere, Finland, 9-12 May 2019 All abstracts of the conference can be found at the EGPRN website: www.egprn.org/page/conference-abstracts. Eur J Gen Pract. 2019;25(3):164-75.	Exclued based on title - Not related to cognitive biases
343	Gutierrez Fernandez J. [Schizophenia and premorbid infections]. An R Acad Nac Med (Madr). 2012;129(1):123-33; discussion 33-6.	Exclued based on title - Not related to cognitive biases
344	Gutiérrez-Fernández J, de Dios Luna del Castillo J, Mañanes-González S, Carrillo-Ávila JA, Gutiérrez B, Cervilla JA, et al. Different presence of Chlamydia pneumoniae, herpes simplex virus type 1, human herpes virus 6, and Toxoplasma gondii in schizophrenia: Meta-analysis and analytical study. Neuropsychiatr Dis Treat. 2015;11.	Exclued based on title - Not related to cognitive biases
345	Guttesen LL, Albert N, Nordentoft M, Hjorthoj C. Repetitive transcranial magnetic stimulation and transcranial direct current stimulation for auditory hallucinations in schizophrenia: Systematic review and meta-analysis. J Psychiatr Res. 2021;143:163-75.	Exclued based on title - Not related to cognitive biases
346	Gutwinski S, Schreiter S, Deutscher K, Fazel S. The prevalence of mental disorders among homeless people in high-income countries: An updated systematic review and meta-regression analysis. PLoS Med. 2021;18(8):e1003750.	Exclued based on title - Not related to cognitive biases
347	Habibzadeh P, Nemati A, Dastsooz H, Taghipour-Sheshdeh A, Paul PM, Sahraian A, et al. Investigating the association between common DRD2/ANKK1 genetic polymorphisms and schizophrenia: a meta-analysis. J Genet. 2021;100(2):16.	Exclued based on title - Not related to cognitive biases
348	Haddad PM, Correll CU. The acute efficacy of antipsychotics in schizophrenia: a review of recent meta-analyses. Ther. 2018;8(11):303-18.	Exclued based on title - Not related to cognitive biases
349	Haddad PM, Taylor M, Niaz OS. First-generation antipsychotic long-acting injections v. oral antipsychotics in schizophrenia: systematic review of randomised controlled trials and observational studies. Br J Psychiatry Suppl. 2009;52:S20-8.	Exclued based on title - Not related to cognitive biases
350	Hajek T, Kopecek M, Hoschl C, Alda M. Smaller hippocampal volumes in patients with bipolar disorder are masked by exposure to lithium: a meta-analysis. J Psychiatry Neurosci. 2012;37(5):333-43.	Exclued based on title - Not related to cognitive biases
351	Hajek T, Kopecek M, Hoschl C. Reduced hippocampal volumes in healthy carriers of brain-derived neurotrophic factor Val66Met polymorphism: Meta-analysis. World J Biol Psychiatry. 2012;13(3):178-87.	Exclued based on title - Not related to cognitive biases
352	Hallford DJ, Austin DW, Takano K, Raes F. Psychopathology and episodic future thinking: A systematic review and meta-analysis of specificity and episodic detail. Behav Res Ther. 2018;102:42-51.	Excluded based on full-text - No related to interpretation or reasoning cognitive biases, or do not report statistics specific to interpretation or reasoning cognitive biases
353	Hallford DJ, Sharma MK. Anticipatory pleasure for future experiences in schizophrenia spectrum disorders and major depression: A systematic review and meta-analysis. Br J Clin Psychol. 2019;58(4):357-83.	Excluded based on abstract - Not related to cognitive biases
354	Hamza M, Halayem S, Mrad R, Bourgou S, Charfi F, Belhadj A. [Epigenetics' implication in autism spectrum disorders: A review]. Encephale. 2017;43(4):374-81.	Exclued based on title - Not related to cognitive biases
355	Hanji MB. Meta-analysis in psychiatry research: Fundamental and advanced methods. Waretown, NJ, US: Apple Academic Press; 2017. xiii, 265-xiii, p.	Exclued based on title - Not related to cognitive biases
356	Haq AU, Sitzmann AF, Goldman ML, Maixner DF, Mickey BJ. Response of depression to electroconvulsive therapy: a meta-analysis of clinical predictors. J Clin Psychiatry. 2015;76(10):1374-84.	Exclued based on title - Not related to cognitive biases
357	Harada T, Tsutomi H, Mori R, Wilson DB. Cognitive-behavioural treatment for amphetamine-type stimulants (ATS)-use disorders. Cochrane Database Syst Rev. 2018;12:CD011315.	Exclued based on title - Not related to cognitive biases
358	Harrisberger F, Smieskova R, Schmidt A, Lenz C, Walter A, Wittfeld K, et al. BDNF Val66Met polymorphism and hippocampal volume in neuropsychiatric disorders: A systematic review and meta-analysis. Neurosci Biobehav Rev. 2015;55:107-18.	Exclued based on title - Not related to cognitive biases
359	Hartling L, Abou-Setta AM, Dursun S, Mousavi SS, Pasichnyk D, Newton AS. Antipsychotics in adults with schizophrenia: comparative effectiveness of first-generation versus second-generation medications: a systematic review and meta-analysis. Ann Intern Med. 2012;157(7):498-511.	Exclued based on title - Not related to cognitive biases
360	Hartman J, Warndorff D. [Reaction to "Schizophrenia and migration"]. Tijdschr Psychiatr. 2006;48(4):339-40; author reply 40-1.	Exclued based on title - Not related to cognitive biases
361	Hartung B, Wada M, Laux G, Leucht S. Perphenazine for schizophrenia. Cochrane Database Syst Rev. 2005(1):CD003443.	Exclued based on title - Not related to cognitive biases
362	Hasan A, Bandelow B, Yatham LN, Berk M, Falkai P, Moller HJ, et al. WFSBP guidelines on how to grade treatment evidence for clinical guideline development. World J Biol Psychiatry. 2019;20(1):2-16.	Exclued based on title - Not related to cognitive biases
363	Haszto CS, Stanley JA, Iyengar S, Prasad KM. Regionally Distinct Alterations in Membrane Phospholipid Metabolism in Schizophrenia: A Meta-analysis of Phosphorus Magnetic Resonance Spectroscopy Studies. Biol Psychiatry Cogn Neurosci Neuroimaging. 2020;5(3):264-80.	Exclued based on title - Not related to cognitive biases
364	Hatzimanolis A, Avramopoulos D, Arking DE, Moes A, Bhatnagar P, Lencz T, et al. Stress-Dependent Association Between Polygenic Risk for Schizophrenia and Schizotypal Traits in Young Army Recruits. Schizophr Bull. 2018;44(2):338-47.	Exclued based on title - Not related to cognitive biases
365	Hawkins EL, Hawkins RD, Dennis M, Williams JM, Lawrie SM. Animal-assisted therapy for schizophrenia and related disorders: A systematic review. J Psychiatr Res. 2019;115:51-60.	Exclued based on title - Not related to cognitive biases
366	Hay A, Byers A, Sereno M, Basra MK, Dutta S. Asenapine versus placebo for schizophrenia. Cochrane Database Syst Rev. 2015(11):CD011458.	Exclued based on title - Not related to cognitive biases
367	He H, Lu J, Yang L, Zheng J, Gao F, Zhai Y, et al. Repetitive transcranial magnetic stimulation for treating the symptoms of schizophrenia: A PRISMA compliant meta-analysis. Clin Neurophysiol. 2017;128(5):716-24.	Exclued based on title - Not related to cognitive biases
368	He H, Wu H, Yang L, Gao F, Fan Y, Feng J, et al. Associations between dopamine D2 receptor gene polymorphisms and schizophrenia risk: a PRISMA compliant meta-analysis. Neuropsychiatr. 2016;12:3129-44.	Exclued based on title - Not related to cognitive biases
369	Hegarty JD, Baldessarini RJ, Tohen M, Waternaux C, Oepen G. One hundred years of schizophrenia: a meta-analysis of the outcome literature. Am J Psychiatry. 1994;151(10):1409-16.	Excluded based on abstract - Not related to cognitive biases
370	Hegedus A, Kozel B, Richter D, Behrens J. Effectiveness of Transitional Interventions in Improving Patient Outcomes and Service Use After Discharge From Psychiatric Inpatient Care: A Systematic Review and Meta-Analysis. Front Psychiatry. 2020;10:11.	Exclued based on title - Not related to cognitive biases
371	Helfer B, Samara MT, Huhn M, Klupp E, Leucht C, Zhu Y, et al. Efficacy and Safety of Antidepressants Added to Antipsychotics for Schizophrenia: A Systematic Review and Meta-Analysis. Am J Psychiatry. 2016;173(9):876-86.	Exclued based on title - Not related to cognitive biases
372	Heres S, Davis J, Maino K, Jetzinger E, Kissling W, Leucht S. Why Olanzapine Beats Risperidone, Risperidone Beats Quetiapine, and Quetiapine Beats Olanzapine: An Exploratory Analysis of Head-to-Head Comparison Studies of Second-Generation Antipsychotics. The American Journal of Psychiatry. 2006;163(2):185-94.	Exclued based on title - Not related to cognitive biases
373	Hertenstein E, Feige B, Gmeiner T, Kienzler C, Spiegelhalder K, Johann A, et al. Insomnia as a predictor of mental disorders: A systematic review and meta-analysis. Sleep Med Rev. 2019;43:96-105.	Exclued based on title - Not related to cognitive biases
374	Hesser H, Weise C, Westin VZ, Andersson G. A systematic review and meta-analysis of randomized controlled trials of cognitive-behavioral therapy for tinnitus distress. Clin Psychol Rev. 2011;31(4):545-53.	Exclued based on title - Not related to cognitive biases
375	Higgins JP, White IR, Wood AM. Imputation methods for missing outcome data in meta-analysis of clinical trials. Clin. 2008;5(3):225-39.	Exclued based on title - Not related to cognitive biases
376	Hirnstein M, Hugdahl K. Excess of non-right-handedness in schizophrenia: meta-analysis of gender effects and potential biases in handedness assessment. Br J Psychiatry. 2014;205(4):260-7.	Excluded based on abstract - Not related to cognitive biases
377	Hirnstein M, Hugdahl K. The excess of non-right-handedness in schizophrenia is not the result of methodological artifacts and biases - a meta-analysis. Schizophrenia Research. 2014;153:S65-S.	Excluded based on abstract - Not related to cognitive biases
378	Hjorthøj C, Stürup AE, McGrath JJ, Nordentoft M. “Years of potential life lost and life expectancy in schizophrenia: a systematic review and meta-analysis”: Correction. The Lancet Psychiatry. 2017;4(9):e19-e.	Exclued based on title - Not related to cognitive biases
379	Hjorthoj C, Sturup AE, McGrath JJ, Nordentoft M. Years of potential life lost and life expectancy in schizophrenia: a systematic review and meta-analysis. Lancet Psychiatry. 2017;4(4):295-301.	Exclued based on title - Not related to cognitive biases
380	Hjorthoj CR, Baker A, Fohlmann A, Nordentoft M. Intervention efficacy in trials targeting cannabis use disorders in patients with comorbid psychosis systematic review and meta-analysis. Curr Pharm Des. 2014;20(13):2205-11.	Exclued based on title - Not related to cognitive biases
381	Hoch E, Niemann D, Keller R, Schneider M, Friemel CM, Preuss UW, et al. "How effective and safe is medical cannabis as a treatment of mental disorders? A systematic review": Correction. Eur Arch Psych Clin Neurosci. 2019;269(8):995-.	Exclued based on title - Not related to cognitive biases
382	Hoch E, Niemann D, Keller R, Schneider M, Friemel CM, Preuss UW, et al. How effective and safe is medical cannabis as a treatment of mental disorders? A systematic review. Eur Arch Psych Clin Neurosci. 2019;269(1):87-105.	Exclued based on title - Not related to cognitive biases
383	Hodann-Caudevilla RM, Diaz-Silveira C, Burgos-Julian FA, Santed MA. Mindfulness-Based Interventions for People with Schizophrenia: A Systematic Review and Meta-Analysis. Int J Environ Res Public Health. 2020;17(13):18.	Exclued based on title - Not related to cognitive biases
384	Hoekert M, Kahn RS, Pijnenborg M, Aleman A. Impaired recognition and expression of emotional prosody in schizophrenia: review and meta-analysis. Schizophrenia Research. 2007;96(1-3):135-45.	Excluded based on full-text - No related to interpretation or reasoning cognitive biases, or do not report statistics specific to interpretation or reasoning cognitive biases
385	Hojlund M, Kemp AF, Haddad PM, Neill JC, Correll CU. Standard versus reduced dose of antipsychotics for relapse prevention in multi-episode schizophrenia: a systematic review and meta-analysis of randomised controlled trials. Lancet Psychiatry. 2021;8(6):471-86.	Exclued based on title - Not related to cognitive biases
386	Højlund M, Kemp AF, Haddad PM, Neill JC, Correll CU. Withdrawal-associated relapse is a potential source of bias – Authors' reply. The Lancet Psychiatry. 2021;8(9):748-9.	Excluded based on abstract - Not related to cognitive biases
387	Homan P, Kane JM. Clozapine as an early‐stage treatment. Acta Psychiatr Scand. 2018;138(4):279-80.	Exclued based on title - Not related to cognitive biases
388	Hong KS, Park T. Searching susceptibility genes for antipsychotic-induced weight gain: is the 5-HT2C receptor gene a promising candidate? Pers Med. 2007;4(3):357-61.	Exclued based on title - Not related to cognitive biases
389	Hopper K, Wanderling J. Revisiting the developed versus developing country distinction in course and outcome in schizophrenia: results from ISoS, the WHO collaborative followup project. International Study of Schizophrenia. Schizophr Bull. 2000;26(4):835-46.	Exclued based on title - Not related to cognitive biases
390	Horowitz MA, Murray RM, Taylor D. Withdrawal-associated relapse is a potential source of bias. The Lancet Psychiatry. 2021;8(9):747-8.	Excluded based on abstract - Not related to cognitive biases
391	Howarth EJ, O'Connor DB, Panagioti M, Hodkinson A, Wilding S, Johnson J. Are stressful life events prospectively associated with increased suicidal ideation and behaviour? A systematic review and meta-analysis. J Affect Disord. 2020;266:731-42.	Exclued based on title - Not related to cognitive biases
392	Howes OD, Whitehurst T, Shatalina E, Townsend L, Onwordi EC, Mak TLA, et al. The clinical significance of duration of untreated psychosis: an umbrella review and random-effects meta-analysis. World Psychiatry. 2021;20(1):75-95.	Exclued based on title - Not related to cognitive biases
393	Hsu CW, Tseng PT, Tu YK, Lin PY, Hung CF, Liang CS, et al. Month of birth and mental disorders: A population-based study and validation using global meta-analysis. Acta Psychiatr Scand. 2021;144(2):153-67.	Exclued based on title - Not related to cognitive biases
394	Huang J, Ux T, Chan RCK. Do patients with schizophrenia have a general or specific deficit in the perception of social threat? A meta-analytic study. Psychiatry Res. 2011;185(1-2):1-8.	Excluded based on full-text - No related to interpretation or reasoning cognitive biases, or do not report statistics specific to interpretation or reasoning cognitive biases
395	Huang K, Kang Y, Wu Z, Wang Y, Cai S, Huang L. Asymmetrical alterations of grey matter among psychiatric disorders: A systematic analysis by voxel-based activation likelihood estimation. Prog Neuropsychopharmacol Biol Psychiatry. 2021;110:110322.	Exclued based on title - Not related to cognitive biases
396	Huang YY, Dou KX, Zhong XL, Shen XN, Chen SD, Li HQ, et al. Pharmacological treatment of neuropsychiatric symptoms of dementia: a network meta-analysis protocol. Ann. 2020;8(12):746.	Exclued based on title - Not related to cognitive biases
397	Huf G, Alexander J, Gandhi P, Allen MH. Haloperidol plus promethazine for psychosis-induced aggression. Cochrane Database Syst Rev. 2016;11:CD005146.	Exclued based on title - Not related to cognitive biases
398	Huhn M, Nikolakopoulou A, Schneider-Thoma J, Krause M, Samara M, Peter N, et al. Comparative efficacy and tolerability of 32 oral antipsychotics for the acute treatment of adults with multi-episode schizophrenia: a systematic review and network meta-analysis. Lancet. 2019;394(10202):939-51.	Exclued based on title - Not related to cognitive biases
399	Hui TP, Kandola A, Shen L, Lewis G, Osborn DPJ, Geddes JR, et al. A systematic review and meta-analysis of clinical predictors of lithium response in bipolar disorder. Acta Psychiatr Scand. 2019;140(2):94-115.	Exclued based on title - Not related to cognitive biases
400	Hui TP, Kandola A, Shen L, Lewis G, Osborn DPJ, Geddes JR, et al. A systematic review and meta‐analysis of clinical predictors of lithium response in bipolar disorder. Acta Psychiatr Scand. 2019;140(2):94-115.	Exclued based on title - Not related to cognitive biases
401	Hulshof TA, Zuidema SU, Ostelo R, Luijendijk HJ. The Mortality Risk of Conventional Antipsychotics in Elderly Patients: A Systematic Review and Meta-analysis of Randomized Placebo-Controlled Trials. J Am Med Dir Assoc. 2015;16(10):817-24.	Exclued based on title - Not related to cognitive biases
402	Hunt GE, Siegfried N, Morley K, Brooke-Sumner C, Cleary M. Psychosocial interventions for people with both severe mental illness and substance misuse. Cochrane Database Syst Rev. 2019;12:CD001088.	Exclued based on title - Not related to cognitive biases
403	Hur J-W, Kwon JS, Lee TY, Park S. The crisis of minimal self-awareness in schizophrenia: A meta-analytic review. Schizophrenia Research. 2014;152(1):58-64.	Excluded based on abstract - Not related to cognitive biases
404	Hutton P, Taylor PJ. Cognitive behavioural therapy for psychosis prevention: a systematic review and meta-analysis. Psychol Med. 2014;44(3):449-68.	Exclued based on title - Not related to cognitive biases
405	Hutton P, Wood L, Taylor PJ, Irving K, Morrison AP. Cognitive behavioural therapy for psychosis: rationale and protocol for a systematic review and meta-analysis. Psychosis. 2014;6(3):220-30.	Exclued based on title - Not related to cognitive biases
406	Igwe SC, Brigo F. Does Melatonin and Melatonin Agonists Improve the Metabolic Side Effects of Atypical Antipsychotics?: A Systematic Review and Meta-analysis of Randomized Controlled Trials. Clin. 2018;16(3):235-45.	Exclued based on title - Not related to cognitive biases
407	Ioannidis JP, Trikalinos TA. An exploratory test for an excess of significant findings. Clin. 2007;4(3):245-53.	Excluded based on abstract - Not related to cognitive biases
408	Ioannidis JPA. Excess Significance Bias in the Literature on Brain Volume Abnormalities. Arch Gen Psychiatry. 2011;68(8):773-80.	Exclued based on title - Not related to cognitive biases
409	Iozzino L, Ferrari C, Large M, Nielssen O, de Girolamo G. Prevalence and Risk Factors of Violence by Psychiatric Acute Inpatients: A Systematic Review and Meta-Analysis. PLoS ONE. 2015;10(6):18.	Exclued based on title - Not related to cognitive biases
410	Janowich JR, Cavanagh JF. Delay knowledge and trial set count modulate use of proactive versus reactive control: A meta-analytic review. Psychon Bull Rev. 2018;25(4):1249-68.	Excluded based on full-text - No related to interpretation or reasoning cognitive biases, or do not report statistics specific to interpretation or reasoning cognitive biases
411	Jansen JE, Gleeson J, Bendall S, Rice S, Alvarez-Jimenez M. Acceptance- and mindfulness-based interventions for persons with psychosis: A systematic review and meta-analysis. Schizophrenia Research. 2020;215:25-37.	Exclued based on title - Not related to cognitive biases
412	Jauhar S, Gurillo P, Murray R, MacCabe J. "Tobacco use and psychosis: Missing the risk of bias assessment and other methodological considerations": Authors' reply. The Lancet Psychiatry. 2015;2(10):865-6.	Exclued based on title - Not related to cognitive biases
413	Jauhar S, McKenna PJ, Radua J, Fung E, Salvador R, Laws KR. Cognitive-behavioural therapy for the symptoms of schizophrenia: systematic review and meta-analysis with examination of potential bias. Br J Psychiatry. 2014;204(1):20-9.	Exclued based on title - Not related to cognitive biases
414	Jensen KG, Juul K, Fink-Jensen A, Correll CU, Pagsberg AK. Corrected QT Changes During Antipsychotic Treatment of Children and Adolescents: A Systematic Review and Meta-Analysis of Clinical Trials. J Am Acad Child Adolesc Psychiatr. 2015;54(1):25-36.	Excluded based on abstract - Not related to cognitive biases
415	Jeppesen R, Christensen RHB, Pedersen EMJ, Nordentoft M, Hjorthoj C, Kohler-Forsberg O, et al. Efficacy and safety of anti-inflammatory agents in treatment of psychotic disorders - A comprehensive systematic review and meta-analysis. Brain Behav Immun. 2020;90:364-80.	Exclued based on title - Not related to cognitive biases
416	Jeppesen R, Christensen RHB, Pedersen EMJ, Nordentoft M, Hjorthøj C, Köhler-Forsberg O, et al. Efficacy and safety of anti-inflammatory agents in treatment of psychotic disorders—A comprehensive systematic review and meta-analysis. Brain, Behavior, and Immunity. 2020;90:364-80.	Exclued based on title - Not related to cognitive biases
417	Jia RY, Liang DD, Yu JF, Lu GL, Wang ZH, Wu Z, et al. The effectiveness of adjunct music therapy for patients with schizophrenia: A meta-analysis. Psychiatry Res. 2020;293:10.	Exclued based on title - Not related to cognitive biases
418	Jiang H, Qiao F, Li Z, Zhang Y, Cheng Y, Xu X, et al. Evaluating the association between CACNA1C rs1006737 and schizophrenia risk: A meta-analysis. Asia Pac Psychiatry. 2015;7(3):260-7.	Exclued based on title - Not related to cognitive biases
419	Jiang HY, Qiao F, Li ZF, Zhang YP, Cheng YQ, Xu XF, et al. Evaluating the association between CACNA1C rs1006737 and schizophrenia risk: A meta-analysis. Asia-Pac Psychiatry. 2015;7(3):260-7.	Exclued based on title - Not related to cognitive biases
420	Jiang HY, Qiao F, Xu XF, Yang Y, Bai Y, Jiang LL. Meta-analysis confirms a functional polymorphism (5-HTTLPR) in the serotonin transporter gene conferring risk of bipolar disorder in European populations. Neurosci Lett. 2013;549:191-6.	Exclued based on title - Not related to cognitive biases
421	Jiang J, Wang H, Li W, Cao X, Li C. Amyloid plaques in retina for diagnosis in Alzheimer’s patients: A meta-analysis. Frontiers in Aging Neuroscience. 2016;8.	Exclued based on title - Not related to cognitive biases
422	Jiang J, Zhang L, Zhu Z, Li W, Li C. Metacognitive training for schizophrenia: a systematic review. Shanghai Arch Psychiatry. 2015;27(3):149-57.	Excluded based on full-text - No related to interpretation or reasoning cognitive biases, or do not report statistics specific to interpretation or reasoning cognitive biases
423	Jin Y, Wang Q, Wang Y, Liu M, Su A, Geng Z, et al. Alpha7 nAChR agonists for cognitive deficit and negative symptoms in schizophrenia: A meta-analysis of randomized double-blind controlled trials. Shanghai Archives of Psychiatry. 2017;29(4):191-9.	Exclued based on title - Not related to cognitive biases
424	Johnson DP, Whisman MA. Gender differences in rumination: A meta-analysis. Personality and Individual Differences. 2013;55(4):367-74.	Exclued based on title - Not related to cognitive biases
425	Jonas KG, Markon KE. A meta-analytic evaluation of the endophenotype hypothesis: Effects of measurement paradigm in the psychiatric genetics of impulsivity. J Abnorm Psychol. 2014;123(3):660-75.	Exclued based on title - Not related to cognitive biases
426	Jonch AE, Douard E, Moreau C, Van Dijck A, Passeggeri M, Kooy F, et al. Estimating the effect size of the 15Q11.2 BP1-BP2 deletion and its contribution to neurodevelopmental symptoms: recommendations for practice. J Med Genet. 2019;56(10):701-10.	Exclued based on title - Not related to cognitive biases
427	Jones C, Hacker D, Meaden A, Cormac I, Irving CB, Xia J, et al. Cognitive behavioural therapy plus standard care versus standard care plus other psychosocial treatments for people with schizophrenia. Cochrane Database Syst Rev. 2018;11:CD008712.	Exclued based on title - Not related to cognitive biases
428	Jones C, Hacker D, Xia J, Meaden A, Irving CB, Zhao S, et al. Cognitive behavioural therapy plus standard care versus standard care for people with schizophrenia. Cochrane Database Syst Rev. 2018;12:CD007964.	Exclued based on title - Not related to cognitive biases
429	Jones RM, Arlidge J, Gillham R, Reagu S, van den Bree M, Taylor PJ. Efficacy of mood stabilisers in the treatment of impulsive or repetitive aggression: systematic review and meta-analysis. Br J Psychiatry. 2011;198(2):93-8.	Exclued based on title - Not related to cognitive biases
430	Jonsson EG, Kaiser R, Brockmoller J, Nimgaonkar VL, Crocq MA. Meta-analysis of the dopamine D3 receptor gene (DRD3) Ser9Gly variant and schizophrenia. Psychiatr Genet. 2004;14(1):9-12.	Exclued based on title - Not related to cognitive biases
431	Juul S, Poulsen S, Lunn S, Sorensen P, Jakobsen JC, Simonsen S. Short-term versus long-term psychotherapy for adult psychiatric disorders: a protocol for a systematic review with meta-analysis and trial sequential analysis. Syst. 2019;8(1):169.	Exclued based on title - Not related to cognitive biases
432	Kambeitz J, Kambeitz-Ilankovic L, Cabral C, Dwyer DB, Calhoun VD, van den Heuvel MP, et al. Aberrant Functional Whole-Brain Network Architecture in Patients With Schizophrenia: A Meta-analysis. Schizophr Bull. 2016;42 Suppl 1:S13-21.	Exclued based on title - Not related to cognitive biases
433	Kambeitz JP, Howes OD. The serotonin transporter in depression: Meta-analysis of in vivo and post mortem findings and implications for understanding and treating depression. J Affect Disord. 2015;186:358-66.	Exclued based on title - Not related to cognitive biases
434	Kamp KS, Due H. How many bereaved people hallucinate about their loved one? A systematic review and meta-analysis of bereavement hallucinations. J Affect Disord. 2019;243:463-76.	Exclued based on title - Not related to cognitive biases
435	Kauppi K, Valimaki M, Hatonen HM, Kuosmanen LM, Warwick-Smith K, Adams CE. Information and communication technology based prompting for treatment compliance for people with serious mental illness. Cochrane Database Syst Rev. 2014(6):CD009960.	Exclued based on title - Not related to cognitive biases
436	Kazantzis N, Whittington C, Dattilio F. Meta-Analysis of Homework Effects in Cognitive and Behavioral Therapy: A Replication and Extension. Clin Psychol-Sci Pract. 2010;17(2):144-56.	Exclued based on title - Not related to cognitive biases
437	Kedzior KK, Azorina V, Reitz SK. More female patients and fewer stimuli per session are associated with the short-term antidepressant properties of repetitive transcranial magnetic stimulation (rTMS): a meta-analysis of 54 sham-controlled studies published between 1997-2013. Neuropsychiatr. 2014;10:727-56.	Exclued based on title - Not related to cognitive biases
438	Kedzior KK, Laeber LT. A positive association between anxiety disorders and cannabis use or cannabis use disorders in the general population- A meta-analysis of 31 studies. BMC Psychiatry. 2014;14.	Exclued based on title - Not related to cognitive biases
439	Kedzior KK, Reitz SK. Short-term efficacy of repetitive transcranial magnetic stimulation (rTMS) in depression- reanalysis of data from meta-analyses up to 2010. BMC Psychol. 2014;2(1):39.	Exclued based on title - Not related to psychosis
440	Kelley MP, Coursey RD. Lateral preference and neuropsychological correlates of schizotypy. Psychiatry Res. 1992;41(2):115-35.	Excluded based on full-text - No related to interpretation or reasoning cognitive biases, or do not report statistics specific to interpretation or reasoning cognitive biases
441	Kendrick T, El-Gohary M, Stuart B, Gilbody S, Churchill R, Aiken L, et al. Routine use of patient reported outcome measures (PROMs) for improving treatment of common mental health disorders in adults. Cochrane Database Syst Rev. 2016(7):104.	Exclued based on title - Not related to cognitive biases
442	Khandaker GM, Kirkbride JB, Jones PB. Epidemiological challenges in systematic reviews. The British Journal of Psychiatry. 2012;201(3):248-.	Exclued based on title - Not related to cognitive biases
443	Khanna P, Komossa K, Rummel-Kluge C, Hunger H, Schwarz S, El-Sayeh HG, et al. Aripiprazole versus other atypical antipsychotics for schizophrenia. Cochrane Database Syst Rev. 2013(2):CD006569.	Exclued based on title - Not related to cognitive biases
444	Kheirollahi M, Kazemi E, Ashouri S. Brain-Derived Neurotrophic Factor Gene Val66Met Polymorphism and Risk of Schizophrenia: A Meta-analysis of Case-Control Studies. Cell Mol Neurobiol. 2016;36(1):1-10.	Exclued based on title - Not related to cognitive biases
445	Kho KH, van Vreeswijk MF, Simpson S, Zwinderman AH. A meta-analysis of electroconvulsive therapy efficacy in depression. J Ect. 2003;19(3):139-47.	Exclued based on title - Not related to cognitive biases
446	Khokhar MA, Rathbone J. Droperidol for psychosis-induced aggression or agitation. Cochrane Database Syst Rev. 2016;12:CD002830.	Exclued based on title - Not related to cognitive biases
447	Khoury MJ, Bertram L, Boffetta P, Butterworth AS, Chanock SJ, Dolan SM, et al. Genome-wide association studies, field synopses, and the development of the knowledge base on genetic variation and human diseases. Am J Epidemiol. 2009;170(3):269-79.	Exclued based on title - Not related to cognitive biases
448	Kim JH, Kim JY, Lee J, Jeong GH, Lee E, Lee S, et al. Environmental risk factors, protective factors, and peripheral biomarkers for ADHD: An umbrella review. The Lancet Psychiatry. 2020;7(11):955-70.	Exclued based on title - Not related to cognitive biases
449	Kingdon D. Over-simplification and exclusion of non-conforming studies can demonstrate absence of effect: a lynching party? Psychol Med. 2010;40(1):25-7.	Exclued based on title - Not related to cognitive biases
450	Kinoshita Y, Furukawa TA, Kinoshita K, Honyashiki M, Omori IM, Marshall M, et al. Supported employment for adults with severe mental illness. Cochrane Database Syst Rev. 2013(9):CD008297.	Exclued based on title - Not related to cognitive biases
451	Kisely SR, Campbell LA. Compulsory community and involuntary outpatient treatment for people with severe mental disorders. Cochrane Database Syst Rev. 2014(12):CD004408.	Excluded based on full-text - No related to interpretation or reasoning cognitive biases, or do not report statistics specific to interpretation or reasoning cognitive biases
452	Kishi T, Ikuta T, Oya K, Matsunaga S, Matsuda Y, Iwata N. Anti-Dementia Drugs for Psychopathology and Cognitive Impairment in Schizophrenia: A Systematic Review and Meta-Analysis. Int J Neuropsychopharmcol. 2018;21(8):748-57.	Exclued based on title - Not related to cognitive biases
453	Kishi T, Matsui Y, Matsuda Y, Katsuki A, Hori H, Yanagimoto H, et al. Efficacy, Tolerability, and Safety of Blonanserin in Schizophrenia: An Updated and Extended Systematic Review and Meta-Analysis of Randomized Controlled Trials. Pharmacopsychiatry. 2019;52(2):52-62.	Exclued based on title - Not related to cognitive biases
454	Kishimoto T, Agarwal V, Kishi T, Leucht S, Kane JM, Correll CU. Relapse prevention in schizophrenia: a systematic review and meta-analysis of second-generation antipsychotics versus first-generation antipsychotics. Mol Psychiatry. 2013;18(1):53-66.	Exclued based on title - Not related to cognitive biases
455	Kishimoto T, Hagi K, Kurokawa S, Kane JM, Correll CU. "Long-acting injectable versus oral antipsychotics for schizophrenia": Authors' reply. The Lancet Psychiatry. 2021;8(7):567-.	Exclued based on title - Not related to cognitive biases
456	Kishimoto T, Hagi K, Kurokawa S, Kane JM, Correll CU. Long-acting injectable versus oral antipsychotics for the maintenance treatment of schizophrenia: A systematic review and comparative meta-analysis of randomised, cohort, and pre–post studies. The Lancet Psychiatry. 2021;8(5):387-404.	Exclued based on title - Not related to cognitive biases
457	Kishimoto T, Nitta M, Borenstein M, Kane JM, Correll CU. Long-acting injectable versus oral antipsychotics in schizophrenia: a systematic review and meta-analysis of mirror-image studies. J Clin Psychiatry. 2013;74(10):957-65.	Exclued based on title - Not related to cognitive biases
458	Kishimoto T, Robenzadeh A, Leucht C, Leucht S, Watanabe K, Mimura M, et al. Long-acting injectable vs oral antipsychotics for relapse prevention in schizophrenia: a meta-analysis of randomized trials. Schizophr Bull. 2014;40(1):192-213.	Exclued based on title - Not related to cognitive biases
459	Klatte R, Pabst S, Beelmann A, Rosendahl J. The Efficacy of Body-Oriented Yoga in Mental Disorders. Dtsch Arztebl Int. 2016;113(12):195-+.	Exclued based on title - Not related to cognitive biases
460	Klingberg S. Kognitive Verhaltenstherapie bei psychotischer Symptomatik. [Cognitive Behavioural Treatment of psychotic pathology.]. Die Psychiatrie: Grundlagen & Perspektiven. 2005;2(2):115-20.	Exclued based on title - Not related to cognitive biases
461	Koch K, Mansi K, Haynes E, Adams CE, Sampson S, Furtado VA. Trifluoperazine versus placebo for schizophrenia. Cochrane Database Syst Rev. 2014(1):CD010226.	Exclued based on title - Not related to cognitive biases
462	Koch SC, Riege RFF, Tisborn K, Biondo J, Martin L, Beelmann A. Effects of Dance Movement Therapy and Dance on Health-Related Psychological Outcomes. A Meta-Analysis Update. Front Psychol. 2019;10:1806.	Exclued based on title - Not related to cognitive biases
463	Kohler CA, Freitas TH, Stubbs B, Maes M, Solmi M, Veronese N, et al. Peripheral Alterations in Cytokine and Chemokine Levels After Antidepressant Drug Treatment for Major Depressive Disorder: Systematic Review and Meta-Analysis. Mol Neurobiol. 2018;55(5):4195-206.	Exclued based on title - Not related to cognitive biases
464	Köhler‐Forsberg O, Nicolaisen Lydholm C, Hjorthøj C, Nordentoft M, Mors O, Benros ME. Efficacy of anti‐inflammatory treatment on major depressive disorder or depressive symptoms: Meta‐analysis of clinical trials. Acta Psychiatr Scand. 2019;139(5):404-19.	Exclued based on title - Not related to cognitive biases
465	Komossa K, Rummel-Kluge C, Hunger H, Schmid F, Schwarz S, Kissling W, et al. Zotepine versus other atypical antipsychotics for schizophrenia. Cochrane Database Syst Rev. 2010(1):CD006628.	Exclued based on title - Not related to cognitive biases
466	Komossa K, Rummel-Kluge C, Schwarz S, Schmid F, Hunger H, Kissling W, et al. Risperidone versus other atypical antipsychotics for schizophrenia. Cochrane Database Syst Rev. 2011(1):CD006626.	Exclued based on title - Not related to cognitive biases
467	Kompus K, Westerhausen R, Hugdahl K. The "paradoxical" engagement of the primary auditory cortex in patients with auditory verbal hallucinations: a meta-analysis of functional neuroimaging studies. Neuropsychologia. 2011;49(12):3361-9.	Exclued based on title - Not related to cognitive biases
468	Kovacs LN, Takacs ZK, Toth Z, Simon E, Schmelowszky A, Kokonyei G. Rumination in major depressive and bipolar disorder - a meta-analysis. J Affect Disord. 2020;276:1131-41.	Exclued based on title - Not related to cognitive biases
469	Kowalik J, Weller J, Venter J, Drachman D. Cognitive behavioral therapy for the treatment of pediatric posttraumatic stress disorder: A review and meta-analysis. J Behav Ther Exp Psychiatry. 2011;42(3):405-13.	Exclued based on title - Not related to cognitive biases
470	Kraan T, Velthorst E, Koenders L, Zwaart K, Ising HK, van den Berg D, et al. Cannabis use and transition to psychosis in individuals at ultra-high risk: review and meta-analysis. Psychol Med. 2016;46(4):673-81.	Exclued based on title - Not related to cognitive biases
471	Kraan T, Velthorst E, Smit F, de Haan L, van der Gaag M. Trauma and recent life events in individuals at ultra high risk for psychosis: Review and meta-analysis. Schizophrenia Research. 2015;161(2-3):143-9.	Exclued based on title - Not related to cognitive biases
472	Krause FC, Linardatos E, Fresco DM, Moore MT. Facial emotion recognition in major depressive disorder: A meta-analytic review. J Affect Disord. 2021;293:320-8.	Exclued based on title - Not related to psychosis
473	Kuang H, Johnson JA, Mulqueen JM, Bloch MH. The efficacy of benzodiazepines as acute anxiolytics in children: A meta‐analysis. Depression and Anxiety. 2017;34(10):888-96.	Exclued based on title - Not related to cognitive biases
474	Kumar A, Datta SS, Wright SD, Furtado VA, Russell PS. Atypical antipsychotics for psychosis in adolescents. Cochrane Database Syst Rev. 2013(10):CD009582.	Exclued based on title - Not related to cognitive biases
475	Kumar A. Tobacco use and psychosis: Missing the risk of bias assessment and other methodological considerations. The Lancet Psychiatry. 2015;2(10):865-.	Exclued based on title - Not related to cognitive biases
476	Kunitomi T, Hashiguchi M, Mochizuki M. Indirect comparison analysis of efficacy and safety between olanzapine and aripiprazole for schizophrenia. Br J Clin Pharmacol. 2014;77(5):767-76.	Exclued based on title - Not related to cognitive biases
477	Kuppili PP, Menon V, Sathyanarayanan G, Sarkar S, Andrade C. Efficacy of adjunctive D-Cycloserine for the treatment of schizophrenia: a systematic review and meta-analysis of randomized controlled trials. J Neural Transm. 2021;128(2):253-62.	Exclued based on title - Not related to cognitive biases
478	Kwon CY, Lee B. Herbal Medicine for Behavioral and Psychological Symptoms of Dementia: A Systematic Review and Meta-Analysis. Front Pharmacol. 2021;12:21.	Exclued based on title - Not related to cognitive biases
479	Labad J, Montalvo I, Gonzalez-Rodriguez A, Garcia-Rizo C, Crespo-Facorro B, Monreal JA, et al. Data of a meta-analysis on pharmacological treatment strategies for lowering prolactin in people with a psychotic disorder and hyperprolactinaemia. Data Brief. 2020;31:105904.	Exclued based on title - Not related to cognitive biases
480	Lai L, Lee PE, Chan P, Fok MC, Hsiung GR, Sepehry AA. Prevalence of delusions in drug-naive Alzheimer disease patients: A meta-analysis. Int J Geriatr Psychiatry. 2019;34(9):1287-93.	Exclued based on title - Not related to cognitive biases
481	Lai M-C, Kassee C, Besney R, Bonato S, Hull L, Mandy W, et al. Prevalence of co-occurring mental health diagnoses in the autism population: A systematic review and meta-analysis. The Lancet Psychiatry. 2019;6(10):819-29.	Exclued based on title - Not related to cognitive biases
482	Large M, Kaneson M, Myles N, Myles H, Gunaratne P, Ryan C. Meta-Analysis of Longitudinal Cohort Studies of Suicide Risk Assessment among Psychiatric Patients: Heterogeneity in Results and Lack of Improvement over Time. PLoS ONE. 2016;11(6):17.	Exclued based on title - Not related to cognitive biases
483	Large M, Smith G, Sharma S, Nielssen O, Singh SP. Systematic review and meta-analysis of the clinical factors associated with the suicide of psychiatric in-patients. Acta Psychiatr Scand. 2011;124(1):18-29.	Exclued based on title - Not related to cognitive biases
484	Laskowski A, Lincoln TM. Network meta-analysis on the comparative efficacy of family interventions for psychotic disorders: a protocol. BMJ Open. 2021;11(1):e039777.	Exclued based on title - Not related to cognitive biases
485	Lasky-Su JA, Faraone SV, Glatt SJ, Tsuang MT. Meta-analysis of the association between two polymorphisms in the serotonin transporter gene and affective disorders. Am J Med Genet B. 2005;133B(1):110-5.	Exclued based on title - Not related to cognitive biases
486	Laws KR, Conway W. Do adjunctive art therapies reduce symptomatology in schizophrenia? A meta-analysis. World j. 2019;9(8):107-20.	Exclued based on title - Not related to cognitive biases
487	Laws KR, Darlington N, Kondel TK, McKenna PJ, Jauhar S. Cognitive Behavioural Therapy for schizophrenia - outcomes for functioning, distress and quality of life: a meta-analysis. BMC Psychol. 2018;6(1):32.	Exclued based on title - Not related to cognitive biases
488	Laws KR. Commentary: Does Cognitive Behavior Therapy for psychosis (CBTp) show a sustainable effect on delusions? A meta-analysis. Front Psychol. 2016;7.	Exclued based on title - Not related to cognitive biases
489	Lee EHM, Chan PY, Law EYL, Lin JJX, Hui CLM, Chang WC, et al. Efficacy of transcranial direct current stimulation (tDCS) as a treatment for persistent hallucinations in patients with schizophrenia: A systematic review and meta-analysis. Schizophrenia Research. 2018;202:423-5.	Exclued based on title - Not related to cognitive biases
490	Lee J, Fu Z, Chung M, Jang DJ, Lee HJ. Role of milk and dairy intake in cognitive function in older adults: a systematic review and meta-analysis. Nutr J. 2018;17(1):82.	Exclued based on title - Not related to cognitive biases
491	Lee MF, Lin CE. The Effects of Auditory Hallucination Simulation on Empathy, Knowledge, Social Distance, and Attitudes Toward Patients With Mental Illness Among Undergraduate Students: A Systemic Review and Meta-Analysis. Hu Li Tsa Chih. 2017;64(5):59-68.	Excluded based on abstract - Not related to cognitive biases
492	Lee MS, Shin BC, Ronan P, Ernst E. Acupuncture for schizophrenia: a systematic review and meta-analysis. Int J Clin Pract. 2009;63(11):1622-33.	Exclued based on title - Not related to cognitive biases
493	Lee RSC, Hermens DF, Scott J, Redoblado-Hodge MA, Naismith SL, Lagopoulos J, et al. A meta-analysis of neuropsychological functioning in first-episode bipolar disorders. J Psychiatr Res. 2014;57:1-11.	Excluded based on abstract - Not related to psychosis
494	Lee TY, Hong SB, Shin NY, Kwon JS. Social cognitive functioning in prodromal psychosis: A meta-analysis. Schizophrenia Research. 2015;164(1-3):28-34.	Substantial overlap in studies with another selected meta-analysis
495	Leendertse JCP, Wierdsma AI, van den Berg D, Ruissen AM, Slade M, Castelein S, et al. Personal Recovery in People With a Psychotic Disorder: A Systematic Review and Meta-Analysis of Associated Factors. Front Psychiatr. 2021;12:622628.	Exclued based on title - Not related to cognitive biases
496	Leucht C, Heres S, Kane JM, Kissling W, Davis JM, Leucht S. Oral versus depot antipsychotic drugs for schizophrenia A critical systematic review and meta-analysis of randomised long-term trials. Schizophrenia Research. 2011;127(1-3):83-92.	Exclued based on title - Not related to cognitive biases
497	Leucht S, Arbter D, Engel RR, Kissling W, Davis JM. How effective are second-generation antipsychotic drugs? A meta-analysis of placebo-controlled trials. Mol Psychiatry. 2009;14(4):429-47.	Exclued based on title - Not related to cognitive biases
498	Leucht S, Helfer B, Dold M, Kissling W, McGrath J. Carbamazepine for schizophrenia. Cochrane Database Syst Rev. 2014(5):CD001258.	Exclued based on title - Not related to cognitive biases
499	Leucht S, Helfer B, Dold M, Kissling W, McGrath JJ. Lithium for schizophrenia. Cochrane Database Syst Rev. 2015(10):CD003834.	Exclued based on title - Not related to cognitive biases
500	Leucht S, Helfer B, Hartung B. Perazine for schizophrenia. Cochrane Database Syst Rev. 2014(1):CD002832.	Exclued based on title - Not related to cognitive biases
501	Leucht S, Kissling W, Davis JM. How to read and understand and use systematic reviews and meta-analyses. Acta Psychiatr Scand. 2009;119(6):443-50.	Exclued based on title - Not related to cognitive biases
502	Leucht S, Komossa K, Rummel-Kluge C, Corves C, Hunger H, Schmid F, et al. A Meta-Analysis of Head-to-Head Comparisons of Second-Generation Antipsychotics in the Treatment of Schizophrenia. Am J Psychiatry. 2009;166(2):152-63.	Exclued based on title - Not related to cognitive biases
503	Leucht S, Leucht C, Huhn M, Chaimani A, Mavridis D, Helfer B, et al. Sixty Years of Placebo-Controlled Antipsychotic Drug Trials in Acute Schizophrenia: Systematic Review, Bayesian Meta-Analysis, and Meta-Regression of Efficacy Predictors. Am J Psychiatry. 2017;174(10):927-42.	Exclued based on title - Not related to cognitive biases
504	Leucht S, McGrath J, White P, Kissling W. Carbamazepine augmentation for schizophrenia: How good is the evidence? J Clin Psychiatry. 2002;63(3):218-24.	Exclued based on title - Not related to cognitive biases
505	Leucht S, Samara M, Heres S, Patel MX, Woods SW, Davis JM. Dose equivalents for second-generation antipsychotics: the minimum effective dose method. Schizophr Bull. 2014;40(2):314-26.	Exclued based on title - Not related to cognitive biases
506	Leucht S, Tardy M, Komossa K, Heres S, Kissling W, Davis JM. Maintenance treatment with antipsychotic drugs for schizophrenia. Cochrane Database Syst Rev. 2012(5):CD008016.	Exclued based on title - Not related to cognitive biases
507	Leucht S, Tardy M, Komossa K, Heres S, Kissling W, Salanti G, et al. Antipsychotic drugs versus placebo for relapse prevention in schizophrenia: a systematic review and meta-analysis. Lancet. 2012;379(9831):2063-71.	Exclued based on title - Not related to cognitive biases
508	Leucht S, Wahlbeck K, Hamann J, Kissling W. New generation antipsychotics versus low-potency conventional antipsychotics: a systematic review and meta-analysis. Lancet. 2003;361(9369):1581-9.	Exclued based on title - Not related to cognitive biases
509	Levy DL, Bowman EA, Abel L, Krastoshevsky O, Krause V, Mendell NR. Does performance on the standard antisaccade task meet the co-familiality criterion for an endophenotype? Brain Cogn. 2008;68(3):462-75.	Excluded based on full-text - No related to interpretation or reasoning cognitive biases, or do not report statistics specific to interpretation or reasoning cognitive biases
510	Lewis S. Second-generation antipsychotics: A therapeutic downturn? Psychol Med. 2009;39(10):1603-6.	Exclued based on title - Not related to cognitive biases
511	Lex C, Bazner E, Meyer TD. Does stress play a significant role in bipolar disorder? A meta-analysis. J Affect Disord. 2017;208:298-308.	Exclued based on title - Not related to cognitive biases
512	Li CH, Lumey LH. Exposure to the Chinese famine of 1959-61 in early life and long-term health conditions: a systematic review and meta-analysis. Int J Epidemiol. 2017;46(4):1157-70.	Exclued based on title - Not related to cognitive biases
513	Li DW, He L. Meta-analysis shows association between the tryptophan hydroxylase (TPH) gene and schizophrenia. Hum Genet. 2006;120(1):22-30.	Exclued based on title - Not related to cognitive biases
514	Li H, Wang Y, Jiang J, Li W, Li C. Effects of Transcranial Direct Current Stimulation (tDCS) for Auditory Hallucinations: A Systematic Review. Shanghai Arch Psychiatry. 2016;28(6):301-8.	Exclued based on title - Not related to cognitive biases
515	Li J, Cao X, Liu S, Li X, Xu Y. Efficacy of repetitive transcranial magnetic stimulation on auditory hallucinations in schizophrenia: A meta-analysis. Psychiatry Res. 2020;290:113141.	Exclued based on title - Not related to cognitive biases
516	Li J, Shen J, Wu GY, Tan Y, Sun YJ, Keller E, et al. Mindful exercise versus non-mindful exercise for schizophrenia: A systematic review and meta-analysis of randomized controlled trials. Complement Ther Clin Pract. 2018;32:17-24.	Exclued based on title - Not related to cognitive biases
517	Li L, Li L, Chai JX, Xiao L, Ng CH, Ungvari GS, et al. Prevalence of Poor Sleep Quality in Patients With Hypertension in China: A Meta-analysis of Comparative Studies and Epidemiological Surveys. Front Psychiatry. 2020;11:9.	Exclued based on title - Not related to cognitive biases
518	Li M, Su B. Reply to: Znf804A and schizophrenia: An open peer commentary. American Journal of Medical Genetics Part B: Neuropsychiatric Genetics. 2013;162(1):73-4.	Exclued based on title - Not related to cognitive biases
519	Li M, Zhang H, Luo XJ, Gao L, Qi XB, Gourraud PA, et al. Meta-analysis indicates that the European GWAS-identified risk SNP rs1344706 within ZNF804A is not associated with schizophrenia in Han Chinese population. PLoS ONE. 2013;8(6):e65780.	Exclued based on title - Not related to cognitive biases
520	Li N, Zhan S, Si T. Bias in multiple-treatments meta-analysis: a case on comparative efficacy and tolerability of 15 antipsychotic drugs for schizophrenia. Chin Med J. 2014;127(21):3829-31.	Exclued based on title - Not related to cognitive biases
521	Li Q, Xu L, Jia X, Saleem K, Zaib T, Sun W, et al. SNPs in folate pathway are associated with the risk of nonsyndromic cleft lip with or without cleft palate, a meta-analysis. Biosci Rep. 2020;40(3):27.	Exclued based on title - Not related to cognitive biases
522	Li S, Hu N, Zhang W, Tao B, Dai J, Gong Y, et al. Dysconnectivity of Multiple Brain Networks in Schizophrenia: A Meta-Analysis of Resting-State Functional Connectivity. Front Psychiatr. 2019;10:482.	Exclued based on title - Not related to cognitive biases
523	Li W, Mao Z, Bo Q, Sun Y, Wang Z, Wang C. Pre-pulse inhibition deficits in individuals at clinical high-risk for psychosis: A systematic review and meta-analysis. Early Interv Psychiatry. 2021;15(4):794-806.	Excluded based on full-text - No related to interpretation or reasoning cognitive biases, or do not report statistics specific to interpretation or reasoning cognitive biases
524	Li W, Zhou FC, Zhang L, Ng CH, Ungvari GS, Li J, et al. Comparison of cognitive dysfunction between schizophrenia and bipolar disorder patients: A meta -analysis of comparative studies. J Affect Disord. 2020;274:652-61.	Excluded based on full-text - No related to interpretation or reasoning cognitive biases, or do not report statistics specific to interpretation or reasoning cognitive biases
525	Li XN, Zheng JL, Wei XH, Wang BJ, Yao J. No association between the Ser9Gly polymorphism of the dopamine receptor D3 gene and schizophrenia: a meta-analysis of family-based association studies. BMC Med Genet. 2020;21(1):85.	Exclued based on title - Not related to cognitive biases
526	Lin XG, Zhang XL, Liu QQ, Zhao PW, Zhong JG, Pan PL, et al. Empathy and theory of mind in multiple sclerosis A protocol for systematic review and meta-analysis. Medicine (Baltimore). 2020;99(33):5.	Exclued based on title - Not related to psychosis
527	Lin XG, Zhang XL, Liu QQ, Zhao PW, Zhong JG, Pan PL, et al. Social cognition in multiple sclerosis and its subtypes A protocol for systematic review and meta-analysis. Medicine (Baltimore). 2020;99(33):5.	Exclued based on title - Not related to psychosis
528	Lincoln TM. A comment on Lynch et al. (2009): Cognitive behavioural therapy for major psychiatric disorder: Does it really work? A meta-analytical review of well-controlled trials. Psychol Med. 2010;40(5):877-9.	Exclued based on title - Not related to cognitive biases
529	Lindekilde N, Scheuer S, Rutters F, Henriksen JE, Rubin KH, Lasgaard M, et al. The prevalence of type 2 diabetes in people with psychiatric disorders: an umbrella review protocol. Syst. 2020;9(1):4.	Exclued based on title - Not related to cognitive biases
530	Linszen MMJ, Brouwer RM, Heringa SM, Sommer IE. Increased risk of psychosis in patients with hearing impairment: Review and meta-analyses. Neurosci Biobehav Rev. 2016;62:1-20.	Exclued based on title - Not related to cognitive biases
531	Lipszyc J, Schachar R. Inhibitory control and psychopathology: a meta-analysis of studies using the stop signal task. J Int Neuropsychol Soc. 2010;16(6):1064-76.	Excluded based on full-text - No related to interpretation or reasoning cognitive biases, or do not report statistics specific to interpretation or reasoning cognitive biases
532	Liu H, Li L, Shen L, Wang X, Hou Y, Zhao Z, et al. Cavum septum pellucidum and first-episode psychosis: A meta-analysis. PLoS ONE. 2017;12(5):e0177715.	Exclued based on title - Not related to cognitive biases
533	Liu JW, Varghese BM, Hansen A, Xiang JJ, Zhang Y, Dear K, et al. Is there an association between hot weather and poor mental health outcomes? A systematic review and meta-analysis. Environ Int. 2021;153:18.	Exclued based on title - Not related to cognitive biases
534	Liu YC, Tang CC, Hung TT, Tsai PC, Lin MF. The Efficacy of Metacognitive Training for Delusions in Patients With Schizophrenia: A Meta-Analysis of Randomized Controlled Trials Informs Evidence-Based Practice. Worldviews Evid-Based Nurs. 2018;15(2):130-9.	Excluded based on full-text - No related to interpretation or reasoning cognitive biases, or do not report statistics specific to interpretation or reasoning cognitive biases
535	Liu YP, Meng JH, Wu X, Xu FL, Xia X, Zhang XC, et al. Rs1625579 polymorphism in the MIR137 gene is associated with the risk of schizophrenia: updated meta-analysis. Neurosci Lett. 2019;713:134535.	Exclued based on title - Not related to cognitive biases
536	Liu YP, Wu X, Xia X, Yao J, Wang BJ. The genome-wide supported CACNA1C gene polymorphisms and the risk of schizophrenia: an updated meta-analysis. BMC Med Genet. 2020;21(1):159.	Exclued based on title - Not related to cognitive biases
537	Liu Z, Zheng W, Gao S, Qin Z, Li G, Ning Y. Metformin for treatment of clozapine-induced weight gain in adult patients with schizophrenia: a meta-analysis. Shanghai Arch Psychiatry. 2015;27(6):331-40.	Exclued based on title - Not related to cognitive biases
538	Livet A, Navarri X, Potvin S, Conrod P. Cognitive biases in individuals with psychotic-like experiences: A systematic review and a meta-analysis. Schizophrenia Research. 2020;222:10-22.	Included
539	Livet A, Salome F. [Cognitive explanations of auditory verbal hallucinations in schizophrenia: An inventory of the scientific literature]. Encephale. 2020;46(3):217-21.	Exclued based on title - Not related to cognitive biases
540	Lizano P, Bannai D, Lutz O, Kim LA, Miller J, Keshavan M. A Meta-analysis of Retinal Cytoarchitectural Abnormalities in Schizophrenia and Bipolar Disorder. Schizophr Bull. 2020;46(1):43-53.	Exclued based on title - Not related to cognitive biases
541	Lloyd-Evans B, Mayo-Wilson E, Harrison B, Istead H, Brown E, Pilling S, et al. A systematic review and meta-analysis of randomised controlled trials of peer support for people with severe mental illness. BMC Psychiatry. 2014;14:12.	Exclued based on title - Not related to cognitive biases
542	Longenecker J, Genderson J, Dickinson D, Malley J, Elvevag B, Weinberger DR, et al. Where have all the women gone?: participant gender in epidemiological and non-epidemiological research of schizophrenia. Schizophrenia Research. 2010;119(1-3):240-5.	Exclued based on title - Not related to cognitive biases
543	Lopez C, Stahl D, Tchanturia K. Estimated intelligence quotient in anorexia nervosa: a systematic review and meta-analysis of the literature. Ann Gen Psychiatr. 2010;9:10.	Exclued based on title - Not related to cognitive biases
544	Lopez LS, Croes EA, Sayed-Tabatabaei FA, Claes S, Van Broeckhoven C, van Duijn CM. The dopamine D4 receptor gene 48-base-pair-repeat polymorphism and mood disorders: A meta-analysis. Biol Psychiatry. 2005;57(9):999-1003.	Exclued based on title - Not related to cognitive biases
545	Lopez-Morinigo JD, Ajnakina O, Martinez ASE, Escobedo-Aedo PJ, Ruiz-Ruano VG, Sanchez-Alonso S, et al. Can metacognitive interventions improve insight in schizophrenia spectrum disorders? A systematic review and meta-analysis. Psychol Med. 2020;50(14):2289-301.	Excluded based on full-text - No related to interpretation or reasoning cognitive biases, or do not report statistics specific to interpretation or reasoning cognitive biases
546	Lowther H, Newman E. Attention bias modification (ABM) as a treatment for child and adolescent anxiety: A systematic review. J Affect Disord. 2014;168:125-35.	Exclued based on title - Not related to psychosis
547	Lu L, Wang SB, Rao WW, Zhang QE, Ungvari GS, Ng CH, et al. The Prevalence of Sleep Disturbances and Sleep Quality in Older Chinese Adults: A Comprehensive Meta-Analysis. Behav Sleep Med. 2019;17(6):683-97.	Exclued based on title - Not related to cognitive biases
548	Lucas M. Conflicts of interest in nutritional sciences: The forgotten bias in meta-analysis. World j. 2015;5(4):175-8.	Exclued based on title - Not related to cognitive biases
549	Ludwig L, Werner D, Lincoln TM. The relevance of cognitive emotion regulation to psychotic symptoms – a systematic review and meta-analysis. Clin Psychol Rev. 2019;72.	Excluded based on abstract - Not related to cognitive biases
550	Lynam DR, Widiger TA. Using a general model of personality to understand sex differences in the personality disorders. J Personal Disord. 2007;21(6):583-602.	Exclued based on title - Not related to cognitive biases
551	Ma CF, Chan SKW, Chien WT, Bressington D, Mui EYW, Lee EHM, et al. Cognitive behavioural family intervention for people diagnosed with severe mental illness and their families: A systematic review and meta-analysis of randomized controlled trials. J Psychiatr Ment Health Nurs. 2020;27(2):128-39.	Exclued based on title - Not related to cognitive biases
552	Ma CF, Chien WT, Bressington DT. Family intervention for caregivers of people with recent-onset psychosis: A systematic review and meta-analysis. Early Interv Psychiatry. 2018;12(4):535-60.	Exclued based on title - Not related to cognitive biases
553	Ma L, Xiang Q, Zhou S, Tan Y, Zhang X, Yang T, et al. Association of dopamine D2 receptor gene polymorphisms with prolactin levels related to risperidone treatment: A systematic review and meta-analysis. J Clin Pharm Ther. 2019;44(4):543-52.	Exclued based on title - Not related to cognitive biases
554	Maayan N, Quraishi SN, David A, Jayaswal A, Eisenbruch M, Rathbone J, et al. Fluphenazine decanoate (depot) and enanthate for schizophrenia. Cochrane Database Syst Rev. 2015(2):CD000307.	Exclued based on title - Not related to cognitive biases
555	Macleod J, Smith GD, Hickman M. Does cannabis use cause schizophrenia? The Lancet. 2006;367(9516):1055-.	Exclued based on title - Not related to cognitive biases
556	Magalhaes PV, Dean O, Andreazza AC, Berk M, Kapczinski F. Antioxidant treatments for schizophrenia. Cochrane Database Syst Rev. 2016;2:CD008919.	Exclued based on title - Not related to cognitive biases
557	Mahapatra J, Quraishi SN, David A, Sampson S, Adams CE. Flupenthixol decanoate (depot) for schizophrenia or other similar psychotic disorders. Cochrane Database Syst Rev. 2014(6):CD001470.	Exclued based on title - Not related to cognitive biases
558	Maneeton N, Maneeton B, Srisurapanont M, Martin SD. Quetiapine monotherapy in acute phase for major depressive disorder: a meta-analysis of randomized, placebo-controlled trials. BMC Psychiatry. 2012;12:160.	Exclued based on title - Not related to cognitive biases
559	Mangurian C, Riano NS, Newcomer JW. First-episode schizophrenia and diabetes risk: Comment. JAMA Psychiatry. 2017;74(7):761-2.	Exclued based on title - Not related to cognitive biases
560	Mao Z, Bo Q, Li W, Wang Z, Ma X, Wang C. Prepulse inhibition in patients with bipolar disorder: A systematic review and meta-analysis. BMC Psychiatry. 2019;19.	Excluded based on abstract - Not related to psychosis
561	Mark W, Toulopoulou T. Psychometric Properties of "Community Assessment of Psychic Experiences": Review and Meta-analyses. Schizophr Bull. 2016;42(1):34-44.	Exclued based on title - Not related to cognitive biases
562	Martin JLR, Pérez V, Sacristán M, Álvarez E. Is grey literature essential for a better control of publication bias in psychiatry? An example from three meta-analyses of schizophrenia. Eur Psychiat. 2005;20(8):550-3.	Excluded based on abstract - Not related to cognitive biases
563	Martins D, Paduraru M, Paloyelis Y. Heterogeneity in response to repeated intranasal oxytocin in schizophrenia and autism spectrum disorders: A meta-analysis of variance. Br J Pharmacol.19.	Exclued based on title - Not related to cognitive biases
564	Marzan S, Aziz MA, Islam MS. Association Between REELIN Gene Polymorphisms (rs7341475 and rs262355) and Risk of Schizophrenia: an Updated Meta-analysis. J Mol Neurosci. 2021;71(4):675-90.	Exclued based on title - Not related to cognitive biases
565	Matar HE, Almerie MQ, Makhoul S, Xia J, Humphreys P. Pericyazine for schizophrenia. Cochrane Database Syst Rev. 2014(5):CD007479.	Exclued based on title - Not related to cognitive biases
566	Matheson SL, Green MJ, Loo C, Carr V. Quality assessment and comparison of evidence for electroconvulsive therapy and repetitive transcranial magnetic stimulation for schizophrenia: A systematic meta-review. Schizophrenia Research. 2010;118(1-3):201-10.	Exclued based on title - Not related to cognitive biases
567	Matheson SL, Vijayan H, Dickson H, Shepherd AM, Carr VJ, Laurens KR. Systematic meta-analysis of childhood social withdrawal in schizophrenia, and comparison with data from at-risk children aged 9-14 years. J Psychiatr Res. 2013;47(8):1061-8.	Exclued based on title - Not related to cognitive biases
568	Matsusaki A, Kaneko M, Narukawa M. Meta-analysis of Dropout Rates in Placebo-Controlled Randomized Clinical Trials of Atypical Antipsychotics Assessed by PANSS. Clin Drug Invest. 2019;39(10):917-26.	Exclued based on title - Not related to cognitive biases
569	Matthews PRL, Horder J, Pearce M. Selective noradrenaline reuptake inhibitors for schizophrenia. Cochrane Database Syst Rev. 2018;1:CD010219.	Exclued based on title - Not related to cognitive biases
570	Maunder RD, White FA. Intergroup contact and mental health stigma: A comparative effectiveness meta-analysis. Clin Psychol Rev. 2019;72:12.	Exclued based on title - Not related to cognitive biases
571	Mavridis D, Chaimani A, Efthimiou O, Leucht S, Salanti G. Addressing missing outcome data in meta-analysis. Evid Based Ment Health. 2014;17(3):85-9.	Exclued based on title - Not related to cognitive biases
572	Mavridis D, Efthimiou O, Leucht S, Salanti G. Publication bias and small-study effects magnified effectiveness of antipsychotics but their relative ranking remained invariant. J Clin Epidemiol. 2016;69:161-9.	Exclued based on title - Not related to cognitive biases
573	Mavridis D, White IR. Dealing with missing outcome data in meta-analysis. Res. 2020;11(1):2-13.	Exclued based on title - Not related to cognitive biases
574	Mazhari S, Esmailian S, Shah-Esmaeili A, Goughari AS, Bazrafshan A, Zare M. Chlorpromazine versus clotiapine for schizophrenia. Cochrane Database Syst Rev. 2017;4:CD011810.	Exclued based on title - Not related to cognitive biases
575	Mazza MG, Rossetti A, Crespi G, Clerici M. Prevalence of co-occurring psychiatric disorders in adults and adolescents with intellectual disability: A systematic review and meta-analysis. J Appl Res Intellect Disabil. 2020;33(2):126-38.	Exclued based on title - Not related to cognitive biases
576	Mc Glanaghy E, Turner D, Davis GA, Sharpe H, Dougall N, Morris P, et al. A network meta-analysis of psychological interventions for schizophrenia and psychosis: Impact on symptoms. Schizophrenia Research. 2021;228:447-59.	Exclued based on title - Not related to cognitive biases
577	McCleery A, Lee J, Joshi A, Wynn JK, Hellemann GS, Green MF. Meta-analysis of face processing event-related potentials in schizophrenia. Biol Psychiatry. 2015;77(2):116-26.	Excluded based on full-text - No related to interpretation or reasoning cognitive biases, or do not report statistics specific to interpretation or reasoning cognitive biases
578	McHugh RK, Whitton SW, Peckham AD, Welge JA, Otto MW. Patient preference for psychological vs pharmacologic treatment of psychiatric disorders: a meta-analytic review. J Clin Psychiatry. 2013;74(6):595-602.	Exclued based on title - Not related to cognitive biases
579	McKee KA, Hmidan A, Crocker CE, Lam RW, Meyer JH, Crockford D, et al. Potential therapeutic benefits of cannabinoid products in adult psychiatric disorders: A systematic review and meta-analysis of randomised controlled trials. J Psychiatr Res. 2021;140:267-81.	Exclued based on title - Not related to cognitive biases
580	McKenna PJ, Radua J, Jauhar S, Laws KR. "CBT for psychosis: Not a ‘quasi-neuroleptic’": Authors’ reply. The British Journal of Psychiatry. 2014;204(6):490-.	Exclued based on title - Not related to cognitive biases
581	McKenna PJ, Radua J, Laws KR, Jauhar S. "An oversimplification of psychosis, its treatment, and its outcomes?": Author's reply. The British Journal of Psychiatry. 2014;205(2):160-1.	Excluded based on abstract - Not related to cognitive biases
582	McLean BF, Balzan RP, Mattiske JK. Jumping to conclusions in the less-delusion-prone? Further evidence from a more reliable beads task. Conscious Cogn. 2020;83:10.	Excluded based on abstract - Not a meta-analysis
583	McLean BF, Mattiske JK, Balzan RP. Association of the Jumping to Conclusions and Evidence Integration Biases With Delusions in Psychosis: A Detailed Meta-analysis. Schizophr Bull. 2017;43(2):344-54.	Included
584	McLean BF, Mattiske JK, Balzan RP. Jumping to conclusions in the less-delusion-prone? Preliminary evidence from a more reliable beads task. J Behav Ther Exp Psychiatry. 2020;68:101562.	Excluded based on abstract - Not a meta-analysis
585	McLoughlin BC, Pushpa-Rajah JA, Gillies D, Rathbone J, Variend H, Kalakouti E, et al. Cannabis and schizophrenia. Cochrane Database Syst Rev. 2014(10):CD004837.	Exclued based on title - Not related to cognitive biases
586	Medical Advisory S. Repetitive transcranial magnetic stimulation for the treatment of major depressive disorder: an evidence-based analysis. Ont Health Technol Assess Ser. 2004;4(7):1-98.	Exclued based on title - Not related to cognitive biases
587	Memon RI, Naveed S, Faquih AE, Fida A, Abbas N, Chaudhary AMD, et al. Effectiveness and Safety of Ketamine for Unipolar Depression: a Systematic Review. Psychiatr Q. 2020;91(4):1147-92.	Exclued based on title - Not related to psychosis
588	Men P, Yi ZM, Li CY, Qu SL, Xiong TB, Yu X, et al. Comparative efficacy and safety between amisulpride and olanzapine in schizophrenia treatment and a cost analysis in China: a systematic review, meta-analysis, and cost-minimization analysis. BMC Psychiatry. 2018;18:15.	Exclued based on title - Not related to cognitive biases
589	Meng M, Li W, Zhang S, Wang H, Sheng J, Wang J, et al. Using aripiprazole to reduce antipsychotic-induced hyperprolactinemia: Meta-analysis of currently available randomized controlled trials. Shanghai Archives of Psychiatry. 2015;27(1):4-17.	Exclued based on title - Not related to cognitive biases
590	Mihura JL, Meyer GJ, Dumitrascu N, Bombel G. The validity of individual Rorschach variables: Systematic reviews and meta-analyses of the comprehensive system. Psychological Bulletin. 2013;139(3):548-605.	Excluded based on abstract - Not related to cognitive biases
591	Miola A, Dal Porto V, Tadmor T, Croatto G, Scocco P, Manchia M, et al. Increased C-reactive protein concentration and suicidal behavior in people with psychiatric disorders: A systematic review and meta-analysis. Acta Psychiatr Scand. 2021;22:22.	Exclued based on title - Not related to cognitive biases
592	Miola A, Dal Porto V, Tadmor T, Croatto G, Scocco P, Manchia M, et al. Increased C-reactive protein concentration and suicidal behavior in people with psychiatric disorders: A systematic review and meta-analysis. Acta Psychiatr Scand.16.	Exclued based on title - Not related to cognitive biases
593	Mishara AL, Goldberg TE. A meta-analysis and critical review of the effects of conventional neuroleptic treatment on cognition in schizophrenia: opening a closed book. Biol Psychiatry. 2004;55(10):1013-22.	Exclued based on title - Not related to cognitive biases
594	Mishu MP, Uphoff E, Aslam F, Philip S, Wright J, Tirbhowan N, et al. Interventions for preventing type 2 diabetes in adults with mental disorders in low- and middle-income countries. Cochrane Database Syst Rev. 2021;2:CD013281.	Exclued based on title - Not related to cognitive biases
595	Misiak B, Stramecki F, Kasznia J, Lis M, Stanczykiewicz B. Adiponectin levels in patients with bipolar disorder: A systematic review and meta-analysis. Psychoneuroendocrinology. 2019;104:74-9.	Exclued based on title - Not related to cognitive biases
596	Misiak B, Stramecki F, Stanczykiewicz B, Frydecka D, Lubeiro A. Vascular endothelial growth factor in patients with schizophrenia: A systematic review and meta-analysis. Prog Neuropsychopharmacol Biol Psychiatry. 2018;86:24-9.	Exclued based on title - Not related to cognitive biases
597	Moberg PJ, Richman MJ, Roalf DR, Morse CL, Graefe AC, Brennan L, et al. Neurocognitive Functioning in Patients with 22q11.2 Deletion Syndrome: A Meta-Analytic Review. Behav Genet. 2018;48(4):259-70.	Exclued based on title - Not related to cognitive biases
598	Mohammad F, Ho J, Woo JH, Lim CL, Poon DJJ, Lamba B, et al. Concordance and incongruence in preclinical anxiety models: Systematic review and meta-analyses. Neurosci Biobehav Rev. 2016;68:504-29.	Exclued based on title - Not related to psychosis
599	Mohr P, Czobor P. Subject selection for the placebo- and comparator-controlled trials of neuroleptics in schizophrenia. J Clin Psychopharmacol. 2000;20(2):240-5.	Exclued based on title - Not related to cognitive biases
600	Molendijk ML, Spinhoven P, Polak M, Bus BAA, Penninx B, Elzinga BM. Serum BDNF concentrations as peripheral manifestations of depression: evidence from a systematic review and meta-analyses on 179 associations (N=9484). Mol Psychiatry. 2014;19(7):791-800.	Exclued based on title - Not related to psychosis
601	Molyneaux E, Turner A, Candy B, Landau S, Johnson S, Lloyd-Evans B. Crisis-planning interventions for people with psychotic illness or bipolar disorder: systematic review and meta-analyses. BJPsych Open. 2019;5(4):e53.	Exclued based on title - Not related to cognitive biases
602	Montoya A, Lepage M, Malla A. Temporal lobe dysfunction in patients with first-episode schizophrenia. Salud Ment. 2005;28(2):33-9.	Exclued based on title - Not related to cognitive biases
603	Moore SC, Sellen JL. Jumping to conclusions: A network model predicts schizophrenic patients' performance on a probabilistic reasoning task. Cognitive, Affective & Behavioral Neuroscience. 2006;6(4):261-9.	Excluded based on abstract - Not a meta-analysis
604	Morgan AJ, Reavley NJ, Ross A, Too LS, Jorm AF. Interventions to reduce stigma towards people with severe mental illness: Systematic review and meta-analysis. J Psychiatr Res. 2018;103:120-33.	Exclued based on title - Not related to cognitive biases
605	Moritz S, Werner D, Menon M, Balzan RP, Woodward TS. Jumping to negative conclusions—A case of study-gathering bias?: A reply by the developers of metacognitive training (MCT) to the meta-analysis of van Oosterhout et al. (2015). Psychol Med. 2016;46(1):59-61.	Excluded based on full-text - Not a meta-analysis
606	Moritz S. Letter to the editor: Should we focus on quality or quantity in meta-analyses?—A reply. Psychol Med. 2016;46(9):2006-7.	Exclued based on title - Not related to cognitive biases
607	Morriss R, Vinjamuri I, Faizal MA, Bolton CA, McCarthy JP. Training to recognise the early signs of recurrence in schizophrenia. Cochrane Database Syst Rev. 2013(2):CD005147.	Exclued based on title - Not related to cognitive biases
608	Mostaid MS, Mancuso SG, Liu C, Sundram S, Pantelis C, Everall IP, et al. Meta-analysis reveals associations between genetic variation in the 5' and 3' regions of Neuregulin-1 and schizophrenia. Transl Psychiatry. 2017;7(1):e1004.	Exclued based on title - Not related to cognitive biases
609	Mothi M, Sampson S. Pimozide for schizophrenia or related psychoses. Cochrane Database Syst Rev. 2013(11):CD001949.	Exclued based on title - Not related to cognitive biases
610	Mottron L. Matching Strategies in Cognitive Research with Individuals with High-Functioning Autism: Current Practices, Instrument Biases, and Recommendations. Journal of Autism and Developmental Disorders. 2004;34(1):19-27.	Exclued based on title - Not related to psychosis
611	Mucheru D, Hanlon M-C, McEvoy M, Thakkinstian A, MacDonald-Wicks L. Comparative efficacy of lifestyle intervention strategies targeting weight outcomes in people with psychosis: A systematic review and network meta-analysis. JBI Database System Rev Implement Rep. 2019;17(9):1770-825.	Exclued based on title - Not related to cognitive biases
612	Muller H, Betz LT, Bechdolf A. A comprehensive meta-analysis of the self-serving bias in schizophrenia spectrum disorders compared to non-clinical subjects. Neurosci Biobehav Rev. 2021;120:542-9.	Included
613	Munafò MR, Brown SM, Hariri AR. Serotonin transporter (5-HTTLPR) genotype and amygdala activation: A meta-analysis. Biol Psychiatry. 2008;63(9):852-7.	Exclued based on title - Not related to cognitive biases
614	Muntjewerff JW, Kahn RS, Blom HJ, den Heijer M. Homocysteine, methylenetetrahydrofolate reductase and risk of schizophrenia: a meta-analysis. Mol Psychiatry. 2006;11(2):143-9.	Exclued based on title - Not related to cognitive biases
615	Murphy P, Bentall RP, Freeman D, O'Rourke S, Hutton P. "The paranoia as defence model of persecutory delusions: A systematic review and meta-analysis": Correction. The Lancet Psychiatry. 2018;5(12):e28-e.	Excluded based on full-text - Not a meta-analysis
616	Murphy P, Bentall RP, Freeman D, O'Rourke S, Hutton P. The paranoia as defence model of persecutory delusions: a systematic review and meta-analysis. Lancet Psychiatry. 2018;5(11):913-29.	Included
617	Murphy SM, Irving CB, Adams CE, Waqar M. Crisis intervention for people with severe mental illnesses. Cochrane Database Syst Rev. 2015(12):CD001087.	Exclued based on title - Not related to cognitive biases
618	Murray SB, Quintana DS, Loeb KL, Griffiths S, Le Grange D. "Treatment outcomes for anorexia nervosa: A systematic review and meta-analysis of randomized-controlled trials": Corrigendum. Psychol Med. 2019;49(4):701-4.	Exclued based on title - Not related to cognitive biases
619	Murray SB, Quintana DS, Loeb KL, Griffiths S, Le Grange D. Treatment outcomes for anorexia nervosa: A systematic review and meta-analysis of randomized controlled trials. Psychol Med. 2019;49(4):535-44.	Exclued based on title - Not related to cognitive biases
620	Mushtaq SA. Do we need to treat aggression? The British Journal of Psychiatry. 2011;198(5):408.	Exclued based on title - Not related to cognitive biases
621	Myles N, Newall H, Nielssen O, Large M. The Association between Cannabis Use and Earlier Age at Onset of Schizophrenia and other Psychoses: Meta-analysis of Possible Confounding Factors. Curr Pharm Des. 2012;18(32):5055-69.	Exclued based on title - Not related to cognitive biases
622	Nagloo L, Valero C, Rexhaj S, Favrod J. Amplification bias in citations: The example of a systematic review of the literature on the effectiveness of cognitive behavioral therapy of psychotic symptoms. Evol Psychiatr. 2013;78(1):119-26.	Exclued based on title - Not related to cognitive biases
623	Nagloo L, Valero C, Rexhaj S, Favrod J. Biais d’amplification dans les citations: L’exemple d’une revue systématique de la littérature sur l’efficacité de la thérapie comportementale et cognitive des symptômes psychotiques. [Amplification bias in citations: The example of a systematic review of the literature on the effectiveness of cognitive behavioral therapy of psychotic symptoms.]. L'Évolutio…	Excluded based on abstract - Not related to cognitive biases
624	Nahman-Averbuch H, Nir RR, Sprecher E, Yarnitsky D. Psychological Factors and Conditioned Pain Modulation: A Meta-Analysis. Clin J Pain. 2016;32(6):541-54.	Excluded based on abstract - Not related to psychosis
625	Nair A, Palmer EC, Aleman A, David AS. Relationship between cognition, clinical and cognitive insight in psychotic disorders: a review and meta-analysis. Schizophrenia Research. 2014;152(1):191-200.	Excluded based on full-text - No related to interpretation or reasoning cognitive biases, or do not report statistics specific to interpretation or reasoning cognitive biases
626	Nanni V, Uher R, Danese A. Childhood maltreatment predicts unfavorable course of illness and treatment outcome in depression: A meta-analysis. The American Journal of Psychiatry. 2012;169(2):141-51.	Exclued based on title - Not related to cognitive biases
627	Narita Z, Stickley A, DeVylder J, Yokoi Y, Inagawa T, Yamada Y, et al. Effect of multi-session prefrontal transcranial direct current stimulation on cognition in schizophrenia: A systematic review and meta-analysis. Schizophrenia Research. 2020;216:367-73.	Exclued based on title - Not related to cognitive biases
628	Nasir M, Bloch MH. Trim the fat: the role of omega-3 fatty acids in psychopharmacology. Ther. 2019;9:2045125319869791.	Exclued based on title - Not related to cognitive biases
629	Navarro-Mateu F, Husky M, Cayuela-Fuentes P, Alvarez FJ, Roca-Vega A, Rubio-Aparicio M, et al. The association of telomere length with substance use disorders: a systematic review and meta-analysis of observational studies. Addiction. 2021;116(8):1954-72.	Exclued based on title - Not related to cognitive biases
630	Navarro-Mateu F, Rubio-Aparicio M, Cayuela P, Alvarez FJ, Roca-Vega A, Chirlaque MD, et al. The association of telomere length with substance use disorders: systematic review and meta-analysis protocol. Syst. 2019;8(1):7.	Exclued based on title - Not related to cognitive biases
631	Nayeri T, Sarvi S, Moosazadeh M, Hosseininejad Z, Amouei A, Daryani A. Toxoplasma gondii infection and risk of attention-deficit hyperactivity disorder: a systematic review and meta-analysis. Pathog Glob Health. 2020;114(3):117-26.	Exclued based on title - Not related to cognitive biases
632	Neelam K, Garg D, Marshall M. A systematic review and meta-analysis of neurological soft signs in relatives of people with schizophrenia. BMC Psychiatry. 2011;11:139.	Excluded based on abstract - Not related to cognitive biases
633	Nelson MD, Saykin AJ, Flashman LA, Riordan HJ. Hippocampal volume reduction in schizophrenia as assessed by magnetic resonance imaging: A meta-analytic study. Arch Gen Psychiatry. 1998;55(5):433-40.	Exclued based on title - Not related to cognitive biases
634	Newton-Howes G, Wood R. Cognitive behavioural therapy and the psychopathology of schizophrenia: systematic review and meta-analysis. Psychol Psychother. 2013;86(2):127-38.	Exclued based on title - Not related to cognitive biases
635	Ng TK, Wong DFK. The efficacy of cognitive behavioral therapy for Chinese people: A meta-analysis. Aust N Z J Psychiatry. 2018;52(7):620-37.	Exclued based on title - Not related to cognitive biases
636	Niazi S, Krogh Nielsen M, Singh A, Sorensen TL, Subhi Y. Prevalence of Charles Bonnet syndrome in patients with age-related macular degeneration: systematic review and meta-analysis. Acta Ophthalmol (Oxf). 2020;98(2):121-31.	Excluded based on abstract - Not related to psychosis
637	Niccolini F, Pagano G, Fusar-Poli P, Wood A, Mrzljak L, Sampaio C, et al. Striatal molecular alterations in HD gene carriers: A systematic review and meta-analysis of PET studies. Journal of Neurology, Neurosurgery & Psychiatry. 2018;89(2):185-96.	Exclued based on title - Not related to cognitive biases
638	Nicholson RA, Kugler KE. Competent and incompetent criminal defendants: A quantitative review of comparative research. Psychological Bulletin. 1991;109(3):355-70.	Exclued based on title - Not related to cognitive biases
639	Niemeyer H, Musch J, Pietrowsky R. Publication bias in meta-analyses of the efficacy of psychotherapeutic interventions for schizophrenia. Schizophrenia Research. 2012;138(2-3):103-12.	Exclued based on title - Not related to cognitive biases
640	Nieuwenstein MR, Aleman A, de Haan EH. Relationship between symptom dimensions and neurocognitive functioning in schizophrenia: a meta-analysis of WCST and CPT studies. Wisconsin Card Sorting Test. Continuous Performance Test. J Psychiatr Res. 2001;35(2):119-25.	Excluded based on full-text - No related to interpretation or reasoning cognitive biases, or do not report statistics specific to interpretation or reasoning cognitive biases
641	Nikvarz N, Vahedian M, Khalili N. Chlorpromazine versus penfluridol for schizophrenia. Cochrane Database Syst Rev. 2017;9:CD011831.	Exclued based on title - Not related to cognitive biases
642	Nilsson SF, Nordentoft M, Hjorthoj C. Individual-Level Predictors for Becoming Homeless and Exiting Homelessness: a Systematic Review and Meta-analysis. J Urban Health. 2019;96(5):741-50.	Exclued based on title - Not related to cognitive biases
643	Nomura I, Kishi T, Ikuta T, Iwata N. Statin add-on therapy in the antipsychotic treatment of schizophrenia: A meta-analysis. Psychiatry Res. 2018;260:41-7.	Exclued based on title - Not related to cognitive biases
644	Nourredine M, Gering A, Fourneret P, Rolland B, Falissard B, Cucherat M, et al. Association of Attention-Deficit/Hyperactivity Disorder in Childhood and Adolescence With the Risk of Subsequent Psychotic Disorder: A Systematic Review and Meta-analysis. JAMA Psychiatry. 2021;78(5):519-29.	Exclued based on title - Not related to cognitive biases
645	Ntzani EE, Ioannidis JPA. Pharmacogenetics and association studies in schizophrenia. Drug Dev Res. 2003;60(2):152-63.	Exclued based on title - Not related to cognitive biases
646	Nur S, Adams CE. Chlorpromazine versus reserpine for schizophrenia. Cochrane Database Syst Rev. 2016;4:CD012122.	Exclued based on title - Not related to cognitive biases
647	Nyenhuis N, Golm D, Kroner-Herwig B. A Systematic Review and Meta-Analysis on the Efficacy of Self-Help Interventions in Tinnitus. Cogn Behav Ther. 2013;42(2):159-69.	Exclued based on title - Not related to cognitive biases
648	Oakley P, Kisely S, Baxter A, Harris M, Desoe J, Dziouba A, et al. Increased mortality among people with schizophrenia and other non-affective psychotic disorders in the community: A systematic review and meta-analysis. J Psychiatr Res. 2018;102:245-53.	Exclued based on title - Not related to cognitive biases
649	O'Driscoll C, Laing J, Mason O. Cognitive emotion regulation strategies, alexithymia and dissociation in schizophrenia, a review and meta-analysis. Clin Psychol Rev. 2014;34(6):482-95.	Excluded based on full-text - No related to interpretation or reasoning cognitive biases, or do not report statistics specific to interpretation or reasoning cognitive biases
650	Ogawa S, Fujii T, Koga N, Hori H, Teraishi T, Hattori K, et al. Plasma L-Tryptophan Concentration in Major Depressive Disorder: New Data and Meta-Analysis. J Clin Psychiatry. 2014;75(9):E906-E15.	Exclued based on title - Not related to cognitive biases
651	Ohi K, Shimada T, Nitta Y, Kihara H, Okubo H, Uehara T, et al. The Five-Factor Model personality traits in schizophrenia: A meta-analysis. Psychiatry Res. 2016;240:34-41.	Exclued based on title - Not related to cognitive biases
652	Øien RA, Cicchetti DV, Nordahl-Hansen A, Schjølberg S. A commentary to “Toddler screening for autism spectrum disorder: A meta-analysis of diagnostic accuracy”. Journal of Autism and Developmental Disorders. 2020;50(9):3440-1.	Exclued based on title - Not related to cognitive biases
653	Okpokoro U, Adams CE, Sampson S. Family intervention (brief) for schizophrenia. Cochrane Database Syst Rev. 2014(3):CD009802.	Exclued based on title - Not related to cognitive biases
654	Okumura Y, Ichikura K. Efficacy and acceptability of group cognitive behavioral therapy for depression: A systematic review and meta-analysis. J Affect Disord. 2014;164:155-64.	Exclued based on title - Not related to cognitive biases
655	Okuyama Y, Oya K, Matsunaga S, Kishi T, Iwata N. Efficacy and tolerability of topiramate-augmentation therapy for schizophrenia: a systematic review and meta-analysis of randomized controlled trials. Neuropsychiatr. 2016;12:3221-36.	Exclued based on title - Not related to cognitive biases
656	Olabi B, Ellison-Wright I, McIntosh AM, Wood SJ, Bullmore E, Lawrie SM. Are there progressive brain changes in schizophrenia? A meta-analysis of structural magnetic resonance imaging studies. Biol Psychiatry. 2011;70(1):88-96.	Exclued based on title - Not related to cognitive biases
657	Olagunju AT, Clark SR, Baune BT. Clozapine and Psychosocial Function in Schizophrenia: A Systematic Review and Meta-Analysis. CNS Drugs. 2018;32(11):1011-23.	Exclued based on title - Not related to cognitive biases
658	Olagunju AT, Clark SR, Baune BT. Long-acting atypical antipsychotics in schizophrenia: A systematic review and meta-analyses of effects on functional outcome. Aust N Z J Psychiatry. 2019;53(6):509-27.	Exclued based on title - Not related to cognitive biases
659	Olbert CM, Nagendra A, Buck B. Meta-analysis of Black vs. White racial disparity in schizophrenia diagnosis in the United States: Do structured assessments attenuate racial disparities? J Abnorm Psychol. 2018;127(1):104-15.	Exclued based on title - Not related to cognitive biases
660	Olde Dubbelink LME, Geurts HM. Planning skills in autism spectrum disorder across the lifespan: A meta-analysis and meta-regression. Journal of Autism and Developmental Disorders. 2017;47(4):1148-65.	Exclued based on title - Not related to cognitive biases
661	Oliver D, Reilly TJ, Baccaredda Boy O, Petros N, Davies C, Borgwardt S, et al. What Causes the Onset of Psychosis in Individuals at Clinical High Risk? A Meta-analysis of Risk and Protective Factors. Schizophr Bull. 2020;46(1):110-20.	Exclued based on title - Not related to cognitive biases
662	O'Neill A, Bachi B, Bhattacharyya S. Attentional bias towards cannabis cues in cannabis users: A systematic review and meta-analysis. Drug Alcohol Depend. 2020;206.	Excluded based on abstract - Not related to psychosis
663	Orlovska-Waast S, Köhler-Forsberg O, Brix SW, Nordentoft M, Kondziella D, Krogh J, et al. "Cerebrospinal fluid markers of inflammation and infections in schizophrenia and affective disorders: A systematic review and meta-analysis": Correction. Mol Psychiatry. 2019;24(6):929-34.	Exclued based on title - Not related to cognitive biases
664	Orlovska-Waast S, Kohler-Forsberg O, Brix SW, Nordentoft M, Kondziella D, Krogh J, et al. Cerebrospinal fluid markers of inflammation and infections in schizophrenia and affective disorders: a systematic review and meta-analysis. Mol Psychiatry. 2019;24(6):869-87.	Exclued based on title - Not related to cognitive biases
665	Orri M, Gunnell D, Richard-Devantoy S, Bolanis D, Boruff J, Turecki G, et al. In-utero and perinatal influences on suicide risk: A systematic review and meta-analysis. The Lancet Psychiatry. 2019;6(6):477-92.	Exclued based on title - Not related to cognitive biases
666	Ortiz-Orendain J, Castiello-de Obeso S, Colunga-Lozano LE, Hu Y, Maayan N, Adams CE. Antipsychotic combinations for schizophrenia. Cochrane Database Syst Rev. 2017;6:CD009005.	Exclued based on title - Not related to cognitive biases
667	Ortiz-Orendain J, Covarrubias-Castillo SA, Vazquez-Alvarez AO, Castiello-de Obeso S, Arias Quinones GE, Seegers M, et al. Modafinil for people with schizophrenia or related disorders. Cochrane Database Syst Rev. 2019;12:CD008661.	Exclued based on title - Not related to cognitive biases
668	O'Shea LE, Mitchell AE, Picchioni MM, Dickens GL. Moderators of the predictive efficacy of the Historical, Clinical and Risk Management-20 for aggression in psychiatric facilities: Systematic review and meta-analysis. Aggress Violent Behav. 2013;18(2):255-70.	Exclued based on title - Not related to cognitive biases
669	Osoegawa C, Gomes JS, Grigolon RB, Brietzke E, Gadelha A, Lacerda ALT, et al. Non-invasive brain stimulation for negative symptoms in schizophrenia: An updated systematic review and meta-analysis. Schizophrenia Research. 2018;197:34-44.	Exclued based on title - Not related to cognitive biases
670	Ostinelli EG, Brooke-Powney MJ, Li X, Adams CE. Haloperidol for psychosis-induced aggression or agitation (rapid tranquillisation). Cochrane Database Syst Rev. 2017;7:CD009377.	Exclued based on title - Not related to cognitive biases
671	Ostinelli EG, Hussein M, Ahmed U, Rehman FU, Miramontes K, Adams CE. Risperidone for psychosis-induced aggression or agitation (rapid tranquillisation). Cochrane Database Syst Rev. 2018;4:CD009412.	Exclued based on title - Not related to cognitive biases
672	Ostinelli EG, Jajawi S, Spyridi S, Sayal K, Jayaram MB. Aripiprazole (intramuscular) for psychosis-induced aggression or agitation (rapid tranquillisation). Cochrane Database Syst Rev. 2018;1:CD008074.	Exclued based on title - Not related to cognitive biases
673	Ostuzzi G, Bertolini F, Del Giovane C, Tedeschi F, Bovo C, Gastaldon C, et al. Maintenance Treatment With Long-Acting Injectable Antipsychotics for People With Nonaffective Psychoses: A Network Meta-Analysis. Am J Psychiatry. 2021;178(5):424-36.	Exclued based on title - Not related to cognitive biases
674	Pagel T, Baldessarini RJ, Franklin J, Baethge C. Characteristics of patients diagnosed with schizoaffective disorder compared with schizophrenia and bipolar disorder. Bipolar Disord. 2013;15(3):229-39.	Excluded based on full-text - No related to interpretation or reasoning cognitive biases, or do not report statistics specific to interpretation or reasoning cognitive biases
675	Pagel T, Franklin J, Baethge C. Schizoaffective disorder diagnosed according to different diagnostic criteria - systematic literature search and meta-analysis of key clinical characteristics and heterogeneity. J Affect Disord. 2014;156:111-8.	Exclued based on title - Not related to cognitive biases
676	Pagsberg AK, Tarp S, Glintborg D, Stenstrom AD, Fink-Jensen A, Correll CU, et al. Antipsychotic treatment for children and adolescents with schizophrenia spectrum disorders: protocol for a network meta-analysis of randomised trials. BMJ Open. 2014;4(10):e005708.	Exclued based on title - Not related to cognitive biases
677	Pajo AT, Espiritu AI, Jamora RDG. Efficacy and safety of extended-release amantadine in levodopa-induced dyskinesias: a meta-analysis. Neurodegener Dis Manag. 2019;9(4):205-15.	Exclued based on title - Not related to cognitive biases
678	Palaniyappan L, Maayan N, Bergman H, Davenport C, Adams CE, Soares-Weiser K. Voxel-based morphometry for separation of schizophrenia from other types of psychosis in first episode psychosis. Cochrane Database Syst Rev. 2015(8):CD011021.	Excluded based on abstract - Not related to cognitive biases
679	Palmer BA, Pankratz VS, Bostwick JM. The lifetime risk of suicide in schizophrenia: a reexamination. Arch Gen Psychiatry. 2005;62(3):247-53.	Exclued based on title - Not related to cognitive biases
680	Panton KR, Badcock DR, Badcock JC. A Metaanalysis of Perceptual Organization in Schizophrenia, Schizotypy, and Other High-Risk Groups Based on Variants of the Embedded Figures Task. Front Psychol. 2016;7:237.	Exclued based on title - Not related to cognitive biases
681	Papola D, Ostuzzi G, Gastaldon C, Morgano GP, Dragioti E, Carvalho AF, et al. Antipsychotic use and risk of life‐threatening medical events: Umbrella review of observational studies. Acta Psychiatr Scand. 2019;140(3):227-43.	Exclued based on title - Not related to cognitive biases
682	Papola D, Purgato M, Gastaldon C, Bovo C, van Ommeren M, Barbui C, et al. Psychological and social interventions for the prevention of mental disorders in people living in low- and middle-income countries affected by humanitarian crises. Cochrane Database Syst Rev. 2020;9:CD012417.	Exclued based on title - Not related to cognitive biases
683	Park S, Miller BJ. Meta-analysis of cytokine and C-reactive protein levels in high-risk psychosis. Schizophrenia Research. 2020;226:5-12.	Exclued based on title - Not related to cognitive biases
684	Passos IC, Vasconcelos-Moreno MP, Costa LG, Kunz M, Brietzke E, Quevedo J, et al. Post-traumatic stress disorder and interleukin 6—Authors' reply. The Lancet Psychiatry. 2016;3(3):202-.	Exclued based on title - Not related to cognitive biases
685	Paton F, Wright K, Ayre N, Dare C, Johnson S, Lloyd-Evans B, et al. Improving outcomes for people in mental health crisis: a rapid synthesis of the evidence for available models of care. Health Technol Assess. 2016;20(3):1-+.	Exclued based on title - Not related to cognitive biases
686	Patsopoulos NA, Ntzani EE, Zintzaras E, Ioannidis JPA. CYP2D6 polymorphisms and the risk of tardive dyskinesia in schizophrenia: a meta-analysis. Pharmacogenet Genomics. 2005;15(3):151-8.	Exclued based on title - Not related to cognitive biases
687	Paulus FM, Krach S, Albrecht A-G, Jansen A. Potential bias in meta-analyses of effect sizes in imaging genetics. Schizophr Bull. 2013;39(3):501-3.	Exclued based on title - Not related to cognitive biases
688	Pearsall R, Smith DJ, Geddes JR. Pharmacological and behavioural interventions to promote smoking cessation in adults with schizophrenia and bipolar disorders: a systematic review and meta-analysis of randomised trials. BMJ Open. 2019;9(11):e027389.	Exclued based on title - Not related to cognitive biases
689	Peh OH, Rapisarda A, Lee J. Childhood adversities in people at ultra-high risk (UHR) for psychosis: a systematic review and meta-analysis. Psychol Med. 2019;49(7):1089-101.	Exclued based on title - Not related to cognitive biases
690	Peled-Avron L, Abu-Akel A, Shamay-Tsoory S. Exogenous effects of oxytocin in five psychiatric disorders: a systematic review, meta-analyses and a personalized approach through the lens of the social salience hypothesis. Neurosci Biobehav Rev. 2020;114:70-95.	Excluded based on full-text - No related to interpretation or reasoning cognitive biases, or do not report statistics specific to interpretation or reasoning cognitive biases
691	Penney D, Sauve G, Mendelson D, Thibaudeau E, Moritz S, Lepage M. Immediate and sustained outcomes and moderators associated with metacognitive training for psychosis: a systematic review and meta-analysis. JAMA psychiatry. 2022;79(5), 417-429.	Included
692	Pepper GV, Bateson M, Nettle D. Telomeres as integrative markers of exposure to stress and adversity: a systematic review and meta-analysis. R Soc Open Sci. 2018;5(8):16.	Exclued based on title - Not related to cognitive biases
693	Perry BI, McIntosh G, Weich S, Singh S, Rees K. The association between first-episode psychosis and abnormal glycaemic control: systematic review and meta-analysis. Lancet Psychiatry. 2016;3(11):1049-58.	Exclued based on title - Not related to cognitive biases
694	Pillay J, Boylan K, Newton A, Hartling L, Vandermeer B, Nuspl M, et al. Harms of Antipsychotics in Children and Young Adults: A Systematic Review Update. Can J Psychiat-Rev Can Psychiat. 2018;63(10):661-78.	Exclued based on title - Not related to cognitive biases
695	Plana I, Lavoie MA, Battaglia M, Achim AM. A meta-analysis and scoping review of social cognition performance in social phobia, posttraumatic stress disorder and other anxiety disorders. J Anxiety Disord. 2014;28(2):169-77.	Exclued based on title - Not related to psychosis
696	Pliszka SR. Comorbid psychiatric disorders in children with ADHD. Attention-deficit hyperactivity disorder: A handbook for diagnosis and treatment, 4th ed. New York, NY, US: The Guilford Press; 2015. p. 140-68.	Exclued based on title - Not related to cognitive biases
697	Poels EMP, Schrijver L, Kamperman AM, Hillegers MHJ, Hoogendijk WJG, Kushner SA, et al. Long-term neurodevelopmental consequences of intrauterine exposure to lithium and antipsychotics: a systematic review and meta-analysis. Eur Child Adolesc Psychiatry. 2018;27(9):1209-30.	Exclued based on title - Not related to cognitive biases
698	Polese D, Fornaro M, Palermo M, De Luca V, de Bartolomeis A. Treatment-Resistant to Antipsychotics: A Resistance to Everything? Psychotherapy in Treatment-Resistant Schizophrenia and Nonaffective Psychosis: A 25-Year Systematic Review and Exploratory Meta-Analysis. Front Psychiatr. 2019;10:210.	Exclued based on title - Not related to cognitive biases
699	Polosan M, Lemogne C, Jardri R, Fossati P. La cognition au cœur de la dépression. [Cognition—The core of major depressive disorder.]. L'Encéphale: Revue de psychiatrie clinique biologique et thérapeutique. 2016;42(1, Suppl 1):S3-S11.	Exclued based on title - Not related to psychosis
700	Potvin S, Blanchet P, Stip E. Substance abuse is associated with increased extrapyramidal symptoms in schizophrenia: a meta-analysis. Schizophrenia Research. 2009;113(2-3):181-8.	Exclued based on title - Not related to cognitive biases
701	Potvin S, Gamache L, Lungu O. A Functional Neuroimaging Meta-Analysis of Self-Related Processing in Schizophrenia. Front Neurol. 2019;10:990.	Excluded based on abstract - Not related to cognitive biases
702	Potvin S, Pelletier J, Grot S, Hebert C, Barr AM, Lecomte T. Cognitive deficits in individuals with methamphetamine use disorder: A meta-analysis. Addict Behav. 2018;80:154-60.	Excluded based on abstract - Not related to psychosis
703	Potvin S, Sepehry AA, Stip E. Comorbid substance-use in schizophrenia: the file drawer effect, In reply to: Talamo et al., 2006. "Comorbid substance-use in schizophrenia: relation to positive and negative symptoms". Schizophrenia Research. 2007;90(1-3):351-2; author reply 3-4.	Exclued based on title - Not related to cognitive biases
704	Potvin S, Sepehry AA, Stip E. Comorbid substance-use in schizophrenia: The file drawer effect. Schizophrenia Research. 2007;90(1-3):351-2.	Exclued based on title - Not related to cognitive biases
705	Powney MJ, Adams CE, Jones H. Haloperidol for psychosis-induced aggression or agitation (rapid tranquillisation). Cochrane Database Syst Rev. 2012;11:CD009377.	Exclued based on title - Not related to cognitive biases
706	Preti A, Cella M. Randomized-controlled trials in people at ultra high risk of psychosis: A review of treatment effectiveness. Schizophrenia Research. 2010;123(1):30-6.	Exclued based on title - Not related to cognitive biases
707	Puntis S, Minichino A, De Crescenzo F, Cipriani A, Lennox B, Harrison R. Specialised early intervention teams (extended time) for recent-onset psychosis. Cochrane Database Syst Rev. 2020;11:CD013287.	Exclued based on title - Not related to cognitive biases
708	Puntis S, Minichino A, De Crescenzo F, Cipriani A, Lennox B, Harrison R. Specialised early intervention teams for recent-onset psychosis. Cochrane Database Syst Rev. 2020;11:CD013288.	Exclued based on title - Not related to cognitive biases
709	Puyat JH, Daw JR, Cunningham CM, Law MR, Wong ST, Greyson DL, et al. Racial and ethnic disparities in the use of antipsychotic medication: a systematic review and meta-analysis. Soc Psychiatry Psychiatr Epidemiol. 2013;48(12):1861-72.	Exclued based on title - Not related to cognitive biases
710	Qawasmi A, Landeros-Weisenberger A, Leckman JF, Bloch MH. Meta-analysis of long-chain polyunsaturated fatty acid supplementation of formula and infant cognition. Pediatrics. 2012;129(6):1141-9.	Exclued based on title - Not related to psychosis
711	Queri S, Sporrle M. How Significant are Customer Surveys in the Rehabilitation of Patients with Mental Illness? Rehabilitation. 2008;47(6):350-8.	Exclued based on title - Not related to cognitive biases
712	Quintana DS. From pre-registration to publication: A non-technical primer for conducting a meta-analysis to synthesize correlational data. Front Psychol. 2015;6.	Exclued based on title - Not related to psychosis
713	Radua J, Davies C, Fusar-Poli P. Evaluation of variability in individual response to treatments in the clinical high-risk state for psychosis: A meta-analysis. Schizophrenia Research. 2021;227:20-7.	Exclued based on title - Not related to cognitive biases
714	Radua J, Schmidt A, Borgwardt S, Heinz A, Schlagenhauf F, McGuire P, et al. Ventral Striatal Activation During Reward Processing in Psychosis: A Neurofunctional Meta-Analysis. JAMA Psychiatry. 2015;72(12):1243-51.	Exclued based on title - Not related to cognitive biases
715	Rajalu BM, Jayarajan D, Muliyala KP, Sharma P, Gandhi S, Chand PK, et al. Non-pharmacological interventions for smoking in persons with schizophrenia spectrum disorders - A systematic review. Asian J Psychiatr. 2021;56:102530.	Exclued based on title - Not related to cognitive biases
716	Ramanathan S, Glatt SJ. Serotonergic system genes in psychosis of Alzheimer dementia: meta-analysis. Am J Geriatr Psychiatry. 2009;17(10):839-46.	Exclued based on title - Not related to cognitive biases
717	Ramstad E, Storebo OJ, Gerner T, Krogh HB, Holmskov M, Magnusson FL, et al. Hallucinations and other psychotic symptoms in response to methylphenidate in children and adolescents with attention-deficit/hyperactivity disorder: a Cochrane systematic review with meta-analysis and trial sequential analysis. Scand J Child Adolesc Psychiatr Psychol. 2018;6(1):52-71.	Exclued based on title - Not related to cognitive biases
718	Rao S, Martinez-Cengotitabengoa M, Yao Y, Guo Z, Xu Q, Li S, et al. Peripheral blood nerve growth factor levels in major psychiatric disorders. J Psychiatr Res. 2017;86:39-45.	Exclued based on title - Not related to cognitive biases
719	Rattehalli RD, Jayaram MB, Smith M. Risperidone versus placebo for schizophrenia. Cochrane Database Syst Rev. 2010(1):CD006918.	Exclued based on title - Not related to cognitive biases
720	Raven M. Analysis of mortality in mental disorders. JAMA Psychiatry. 2015;72(11):1150-.	Exclued based on title - Not related to cognitive biases
721	Read J, Cain A. A literature review and meta-analysis of drug company-funded mental health websites. Acta Psychiatr Scand. 2013;128(6):422-33.	Exclued based on title - Not related to cognitive biases
722	Recio-Barbero M, Segarra R, Zabala A, Gonzalez-Fraile E, Gonzalez-Pinto A, Ballesteros J. Cognitive Enhancers in Schizophrenia: A Systematic Review and Meta-Analysis of Alpha-7 Nicotinic Acetylcholine Receptor Agonists for Cognitive Deficits and Negative Symptoms. Front Psychiatr. 2021;12:631589.	Excluded based on full-text - No related to interpretation or reasoning cognitive biases, or do not report statistics specific to interpretation or reasoning cognitive biases
723	Reed VA, Buitelaar JK, Anand E, Day KA, Treuer T, Upadhyaya HP, et al. The Safety of Atomoxetine for the Treatment of Children and Adolescents with Attention-Deficit/Hyperactivity Disorder: A Comprehensive Review of Over a Decade of Research. CNS Drugs. 2016;30(7):603-28.	Exclued based on title - Not related to cognitive biases
724	Reinold J, Schafer W, Christianson L, Barone-Adesi F, Riedel O, Pisa FE. Anticholinergic burden and fractures: a protocol for a methodological systematic review and meta-analysis. BMJ Open. 2019;9(8):e030205.	Exclued based on title - Not related to cognitive biases
725	Ren J, Li H, Palaniyappan L, Liu H, Wang J, Li C, et al. Repetitive transcranial magnetic stimulation versus electroconvulsive therapy for major depression: a systematic review and meta-analysis. Prog Neuropsychopharmacol Biol Psychiatry. 2014;51:181-9.	Exclued based on title - Not related to cognitive biases
726	Ribeiro ELA, de Mendonca Lima T, Vieira MEB, Storpirtis S, Aguiar PM. Efficacy and safety of aripiprazole for the treatment of schizophrenia: an overview of systematic reviews. Eur J Clin Pharmacol. 2018;74(10):1215-33.	Exclued based on title - Not related to cognitive biases
727	Ribolsi M, Di Lorenzo G, Lisi G, Niolu C, Siracusano A. A critical review and meta-analysis of the perceptual pseudoneglect across psychiatric disorders: Is there a continuum? Cogn Process. 2015;16(1):17-25.	Excluded based on full-text - No related to interpretation or reasoning cognitive biases, or do not report statistics specific to interpretation or reasoning cognitive biases
728	Riesel A. The erring brain: Error-related negativity as an endophenotype for OCD-A review and meta-analysis. Psychophysiology. 2019;56(4):22.	Exclued based on title - Not related to psychosis
729	Rietkerk T, Boks MP, Sommer IE, Liddle PF, Ophoff RA, Kahn RS. The genetics of symptom dimensions of schizophrenia: review and meta-analysis. Schizophrenia Research. 2008;102(1-3):197-205.	Exclued based on title - Not related to cognitive biases
730	Rink L, Pagel T, Franklin J, Baethge C. Characteristics and heterogeneity of schizoaffective disorder compared with unipolar depression and schizophrenia - a systematic literature review and meta-analysis. J Affect Disord. 2016;191:8-14.	Excluded based on abstract - Not related to cognitive biases
731	Roberts MT, Lloyd J, Valimaki M, Ho GW, Freemantle M, Bekefi AZ. Video games for people with schizophrenia. Cochrane Database Syst Rev. 2021;2:CD012844.	Excluded based on full-text - No related to interpretation or reasoning cognitive biases, or do not report statistics specific to interpretation or reasoning cognitive biases
732	Roby Y. ANK3 gene polymorphisms and bipolar disorder: a meta-analysis. Psychiatr Genet. 2017;27(6):225-35.	Exclued based on title - Not related to cognitive biases
733	Roeske MJ, Konradi C, Heckers S, Lewis AS. Hippocampal volume and hippocampal neuron density, number and size in schizophrenia: A systematic review and meta-analysis of postmortem studies. Mol Psychiatry. 2020:No Pagination Specified-No Pagination Specified.	Exclued based on title - Not related to cognitive biases
734	Roeske MJ, Konradi C, Heckers S, Lewis AS. Hippocampal volume and hippocampal neuron density, number and size in schizophrenia: a systematic review and meta-analysis of postmortem studies. Mol Psychiatry. 2021;26(7):3524-35.	Exclued based on title - Not related to cognitive biases
735	Romain AJ, Bernard P, Akrass Z, St-Amour S, Lachance JP, Hains-Monfette G, et al. Motivational theory-based interventions on health of people with several mental illness: A systematic review and meta-analysis. Schizophrenia Research. 2020;222:31-41.	Exclued based on title - Not related to cognitive biases
736	Romano M, Peters L. Evaluating the mechanisms of change in motivational interviewing in the treatment of mental health problems: A review and meta-analysis. Clin Psychol Rev. 2015;38:1-12.	Exclued based on title - Not related to cognitive biases
737	Rose EJ, Donohoe G. Brain vs Behavior: An Effect Size Comparison of Neuroimaging and Cognitive Studies of Genetic Risk for Schizophrenia. Schizophr Bull. 2013;39(3):518-26.	Excluded based on full-text - No related to interpretation or reasoning cognitive biases, or do not report statistics specific to interpretation or reasoning cognitive biases
738	Rosen BN, Lee BK, Lee NL, Yang Y, Burstyn I. Maternal smoking and autism spectrum disorder: A meta-analysis. Journal of Autism and Developmental Disorders. 2015;45(6):1689-98.	Exclued based on title - Not related to cognitive biases
739	Ross RM, McKay R, Coltheart M, Langdon R. Jumping to Conclusions About the Beads Task? A Meta-analysis of Delusional Ideation and Data-Gathering. Schizophr Bull. 2015;41(5):1183-91.	Included
740	Rutherford BR, Sneed JR, Roose SP. Does differential drop-out explain the influence of study design on antidepressant response? A meta-analysis. J Affect Disord. 2012;140(1):57-65.	Exclued based on title - Not related to cognitive biases
741	Sabe M, Kaiser S, Sentissi O. Physical exercise for negative symptoms of schizophrenia: Systematic review of randomized controlled trials and meta-analysis. Gen Hosp Psychiatry. 2020;62:13-20.	Exclued based on title - Not related to cognitive biases
742	Saha KB, Bo L, Zhao S, Xia J, Sampson S, Zaman RU. Chlorpromazine versus atypical antipsychotic drugs for schizophrenia. Cochrane Database Syst Rev. 2016;4:CD010631.	Exclued based on title - Not related to cognitive biases
743	Salazar de Pablo G, Besana F, Arienti V, Catalan A, Vaquerizo-Serrano J, Cabras A, et al. Longitudinal outcome of attenuated positive symptoms, negative symptoms, functioning and remission in people at clinical high risk for psychosis: a meta-analysis. EClinicalMedicine. 2021;36:100909.	Exclued based on title - Not related to cognitive biases
744	Salazar de Pablo G, De Micheli A, Nieman DH, Correll CU, Kessing LV, Pfennig A, et al. Universal and selective interventions to promote good mental health in young people: Systematic review and meta-analysis. Eur Neuropsychopharmacol. 2020;41:28-39.	Exclued based on title - Not related to cognitive biases
745	Samara MT, Cao HY, Helfer B, Davis JM, Leucht S. Chlorpromazine versus every other antipsychotic for schizophrenia: A systematic review and meta-analysis challenging the dogma of equal efficacy of antipsychotic drugs. Eur Neuropsychopharmacol. 2014;24(7):1046-55.	Exclued based on title - Not related to cognitive biases
746	Samara MT, Dold M, Gianatsi M, Nikolakopoulou A, Helfer B, Salanti G, et al. Efficacy, Acceptability, and Tolerability of Antipsychotics in Treatment-Resistant Schizophrenia: A Network Meta-analysis. JAMA Psychiatry. 2016;73(3):199-210.	Exclued based on title - Not related to cognitive biases
747	Samara MT, Klupp E, Helfer B, Rothe PH, Schneider-Thoma J, Leucht S. Increasing antipsychotic dose for non response in schizophrenia. Cochrane Database Syst Rev. 2018;5:CD011883.	Exclued based on title - Not related to cognitive biases
748	Samara MT, Spineli LM, Furukawa TA, Engel RR, Davis JM, Salanti G, et al. Imputation of response rates from means and standard deviations in schizophrenia. Schizophrenia Research. 2013;151(1-3):209-14.	Excluded based on abstract - Not related to cognitive biases
749	Sampford JR, Sampson S, Li BG, Zhao S, Xia J, Furtado VA. Fluphenazine (oral) versus atypical antipsychotics for schizophrenia. Cochrane Database Syst Rev. 2016;7:CD010832.	Exclued based on title - Not related to cognitive biases
750	Sampson S, Hosalli P, Furtado VA, Davis JM. Risperidone (depot) for schizophrenia. Cochrane Database Syst Rev. 2016;4:CD004161.	Exclued based on title - Not related to cognitive biases
751	Sanada K, Zorrilla I, Iwata Y, Bermudez-Ampudia C, Graff-Guerrero A, Martinez-Cengotitabengoa M, et al. The Efficacy of Non-Pharmacological Interventions on Brain-Derived Neurotrophic Factor in Schizophrenia: A Systematic Review and Meta-Analysis. Int J Mol Sci. 2016;17(10):14.	Exclued based on title - Not related to cognitive biases
752	Sandrini L, Di Minno A, Amadio P, Ieraci A, Tremoli E, Barbieri SS. Association between Obesity and Circulating Brain-Derived Neurotrophic Factor (BDNF) Levels: Systematic Review of Literature and Meta-Analysis. Int J Mol Sci. 2018;19(8):15.	Exclued based on title - Not related to cognitive biases
753	Sanfelici R, Dwyer DB, Antonucci LA, Koutsouleris N. Individualized Diagnostic and Prognostic Models for Patients With Psychosis Risk Syndromes: A Meta-analytic View on the State of the Art. Biol Psychiatry. 2020;88(4):349-60.	Exclued based on title - Not related to cognitive biases
754	Sankaranarayanan A, Pratt R, Anoop A, Smith A, Espinoza D, Ramachandran P, et al. Serum lipids and suicidal risk among patients with schizophrenia spectrum disorders: Systematic review and meta-analysis. Acta Psychiatr Scand. 2021;144(2):125-52.	Exclued based on title - Not related to cognitive biases
755	Santelmann H, Franklin J, Bußhoff J, Baethge C. Interrater reliability of schizoaffective disorder compared with schizophrenia, bipolar disorder, and unipolar depression—A systematic review and meta-analysis. Schizophrenia Research. 2016;176(2-3):357-63.	Exclued based on title - Not related to cognitive biases
756	Santos B, Gonzalez-Fraile E, Zabala A, Guillen V, Rueda JR, Ballesteros J. Cognitive improvement of acetylcholinesterase inhibitors in schizophrenia. J Psychopharmacol. 2018;32(11):1155-66.	Exclued based on title - Not related to cognitive biases
757	Sarin F, Wallin L, Widerlov B. Cognitive behavior therapy for schizophrenia: a meta-analytical review of randomized controlled trials. Nord J Psychiatry. 2011;65(3):162-74.	Exclued based on title - Not related to cognitive biases
758	Sarin F, Wallin L. Cognitive model and cognitive behavior therapy for schizophrenia: an overview. Nord J Psychiatry. 2014;68(3):145-53.	Excluded based on full-text - Not a meta-analysis
759	Sauve G, Lavigne KM, Pochiet G, Brodeur MB, Lepage M. Efficacy of psychological interventions targeting cognitive biases in schizophrenia: A systematic review and meta-analysis. Clin Psychol Rev. 2020;78:101854.	Included
760	Sauve G, Lepage M, Corbiere M. Impacts of vocational programs integrating cognitive remediation on job tenure in schizophrenia: A meta-analysis. Ann Med-Psychol. 2019;177(6):534-43.	Excluded based on full-text - No related to interpretation or reasoning cognitive biases, or do not report statistics specific to interpretation or reasoning cognitive biases
761	Savla GN, Vella L, Armstrong CC, Penn DL, Twamley EW. Deficits in domains of social cognition in schizophrenia: a meta-analysis of the empirical evidence. Schizophr Bull. 2013;39(5):979-92.	Included
762	Schiller VF, Dorstyn DS, Taylor AM. The protective role of social support sources and types against depression in caregivers: A meta-analysis. Journal of Autism and Developmental Disorders. 2021;51(4):1304-15.	Exclued based on title - Not related to psychosis
763	Schmidt-Hansen M, Bennett MI, Arnold S, Bromham N, Hilgart JS. Oxycodone for cancer-related pain. Cochrane Database Syst Rev. 2017;8:CD003870.	Exclued based on title - Not related to cognitive biases
764	Schneider BC, Brune M, Bohn F, Veckenstedt R, Kolbeck K, Krieger E, et al. Investigating the efficacy of an individualized metacognitive therapy program (MCT+) for psychosis: study protocol of a multi-center randomized controlled trial. BMC Psychiatry. 2016;16:51.	Excluded based on abstract - Not a meta-analysis
765	Schneider-Thoma J, Efthimiou O, Bighelli I, Dorries C, Huhn M, Krause M, et al. Second-generation antipsychotic drugs and short-term somatic serious adverse events: a systematic review and meta-analysis. Lancet Psychiatry. 2019;6(9):753-65.	Exclued based on title - Not related to cognitive biases
766	Schneider-Thoma J, Kapfhammer A, Wang DF, Bighelli I, Siafis S, Wu H, et al. Metabolic side effects of antipsychotic drugs in individuals with schizophrenia during medium- to long-term treatment: protocol for a systematic review and network meta-analysis of randomized controlled trials. Syst. 2021;10(1):9.	Exclued based on title - Not related to cognitive biases
767	Schoeler T, Monk A, Sami MB, Klamerus E, Foglia E, Brown R, et al. Continued versus discontinued cannabis use in patients with psychosis: a systematic review and meta-analysis. Lancet Psychiatry. 2016;3(3):215-25.	Exclued based on title - Not related to cognitive biases
768	Scott AJ, Webb TL, Rowse G. Does improving sleep lead to better mental health? A protocol for a meta-analytic review of randomised controlled trials. BMJ Open. 2017;7(9):8.	Exclued based on title - Not related to cognitive biases
769	Scott J, Kallestad H, Vedaa O, Sivertsen B, Etain B. Sleep disturbances and first onset of major mental disorders in adolescence and early adulthood: A systematic review and meta-analysis. Sleep Med Rev. 2021;57:101429.	Exclued based on title - Not related to cognitive biases
770	Scott JC, Slomiak ST, Jones JD, Rosen AFG, Moore TM, Gur RC. Association of Cannabis With Cognitive Functioning in Adolescents and Young Adults A Systematic Review and Meta-analysis. JAMA Psychiatry. 2018;75(6):585-95.	Excluded based on abstract - Not related to psychosis
771	Selvaraj S, Arnone D, Job D, Stanfield A, Farrow TFD, Nugent AC, et al. Grey matter differences in bipolar disorder: A meta‐analysis of voxel‐based morphometry studies. Bipolar Disord. 2012;14(2):135-45.	Exclued based on title - Not related to cognitive biases
772	Semple DM, McIntosh AM, Lawrie SM. Cannabis as a risk factor for psychosis: systematic review. J Psychopharmacol. 2005;19(2):187-94.	Exclued based on title - Not related to cognitive biases
773	Sergerie K. The role of the amygdala in emotional perception and memory in healthy and schizophrenia populations. US: ProQuest Information & Learning; 2009.	Excluded based on full-text - No related to interpretation or reasoning cognitive biases, or do not report statistics specific to interpretation or reasoning cognitive biases
774	Shaqiri A, Roinishvili M, Kaliuzhna M, Favrod O, Chkonia E, Herzog MH, et al. Rethinking Body Ownership in Schizophrenia: Experimental and Meta-analytical Approaches Show no Evidence for Deficits. Schizophr Bull. 2018;44(3):643-52.	Excluded based on abstract - Not related to cognitive biases
775	Shawyer F. Is the paranoia as defence model of persecutory delusions defensible? The Lancet Psychiatry. 2018;5(11):861-2.	Excluded based on full-text - Not a meta-analysis
776	Shen JZ, Ge WH, Zhang JP, Zhu HJ, Fang Y. LEPTIN-2548G/A GENE POLYMORPHISM IN ASSOCIATION WITH ANTIPSYCHOTIC-INDUCED WEIGHT GAIN: A META-ANALYSIS STUDY. Psychiatr Danub. 2014;26(2):145-51.	Exclued based on title - Not related to cognitive biases
777	Shen X, Xia J, Adams CE. Acupuncture for schizophrenia. Cochrane Database Syst Rev. 2014(10):CD005475.	Exclued based on title - Not related to cognitive biases
778	Shoham N, Eskinazi M, Hayes JF, Lewis G, Theodorsson M, Cooper C. Associations between psychosis and visual acuity impairment: A systematic review and meta-analysis. Acta Psychiatr Scand. 2021;144(1):6-27.	Excluded based on abstract - Not related to cognitive biases
779	Siafis S, Deste G, Ceraso A, Mussoni C, Vita A, Hasanagic S, et al. Antipsychotic drugs v. barbiturates or benzodiazepines used as active placebos for schizophrenia: a systematic review and meta-analysis. Psychol Med. 2020;50(15):2622-33.	Exclued based on title - Not related to cognitive biases
780	Silva A, Ribeiro M, Sousa-Rodrigues CF, Barbosa FT. Association between antipsychotics and cardiovascular adverse events: A systematic review. Rev Assoc Med Bras. 2017;63(3):261-7.	Exclued based on title - Not related to cognitive biases
781	Simon AE, Borgwardt S, Riecher-Rossler A, Velthorst E, de Haan L, Fusar-Poli P. Moving beyond transition outcomes: meta-analysis of remission rates in individuals at high clinical risk for psychosis. Psychiatry Res. 2013;209(3):266-72.	Exclued based on title - Not related to cognitive biases
782	Sin J, Spain D, Furuta M, Murrells T, Norman I. Psychological interventions for post-traumatic stress disorder (PTSD) in people with severe mental illness. Cochrane Database Syst Rev. 2017;1:CD011464.	Exclued based on title - Not related to cognitive biases
783	Sinclair DJ, Zhao S, Qi F, Nyakyoma K, Kwong JS, Adams CE. Electroconvulsive therapy for treatment-resistant schizophrenia. Cochrane Database Syst Rev. 2019;3:CD011847.	Exclued based on title - Not related to cognitive biases
784	Siskind D, Honarparvar F, Hasan A, Wagner E, Sinha S, Orr S, et al. rTMS for clozapine refractory schizophrenia—A systematic review and pairwise meta-analysis. Schizophrenia Research. 2019;211:113-4.	Exclued based on title - Not related to cognitive biases
785	Siskind D, Orr S, Sinha S, Yu O, Brijball B, Warren N, et al. Rates of treatment-resistant schizophrenia from first-episode cohorts: Systematic review and meta-analysis. The British Journal of Psychiatry. 2021:No Pagination Specified-No Pagination Specified.	Exclued based on title - Not related to cognitive biases
786	Siskind D, Sidhu A, Cross J, Chua Y-T, Myles N, Cohen D, et al. Systematic review and meta-analysis of rates of clozapine-associated myocarditis and cardiomyopathy. Aust N Z J Psych. 2020;54(5):467-81.	Exclued based on title - Not related to cognitive biases
787	Siu CO, Agid O, Remington G. "Efficacy of antipsychotic drugs for schizophrenia": Comment. The Lancet. 2013;382(9908):1874-.	Exclued based on title - Not related to cognitive biases
788	Smeets CHW, Zuidema SU, Hulshof TA, Smalbrugge M, Gerritsen DL, Koopmans R, et al. Efficacy of antipsychotics in dementia depended on the definition of patients and outcomes: a meta-epidemiological study. J Clin Epidemiol. 2018;101:17-27.	Exclued based on title - Not related to cognitive biases
789	Smith SF, Lilienfeld SO. The response modulation hypothesis of psychopathy: A meta-analytic and narrative analysis. Psychological Bulletin. 2015;141(6):1145-77.	Exclued based on title - Not related to cognitive biases
790	So SH-w, Siu NY-f, Wong H-l, Chan W, Garety PA. ‘Jumping to conclusions’ data-gathering bias in psychosis and other psychiatric disorders — two meta-analyses of comparisons between patients and healthy individuals. Clin Psychol Rev. 2016;46:151-67.	Included
791	Soares KVS, McGrath JJ. The treatment of tardive dyskinesia - a systematic review and meta-analysis. Schizophrenia Research. 1999;39(1):1-16.	Exclued based on title - Not related to cognitive biases
792	Soares-Weiser K, Maayan N, Bergman H, Davenport C, Kirkham AJ, Grabowski S, et al. First rank symptoms for schizophrenia. Cochrane Database Syst Rev. 2015;1:CD010653.	Excluded based on abstract - Not related to cognitive biases
793	Soares-Weiser K, Maayan N, Bergman H. Vitamin E for antipsychotic-induced tardive dyskinesia. Cochrane Database Syst Rev. 2018;1:CD000209.	Exclued based on title - Not related to cognitive biases
794	Soares-Weiser K, Rathbone J, Ogawa Y, Shinohara K, Bergman H. Miscellaneous treatments for antipsychotic-induced tardive dyskinesia. Cochrane Database Syst Rev. 2018;3:CD000208.	Exclued based on title - Not related to cognitive biases
795	Soleymani E, Faizi F, Heidarimoghadam R, Davoodi L, Mohammadi Y. Association of T. gondii infection with suicide: a systematic review and meta-analysis. BMC Public Health. 2020;20(1):7.	Exclued based on title - Not related to cognitive biases
796	Solmi M, Correll CU, Carvalho AF, Ioannidis JPA. The role of meta-analyses and umbrella reviews in assessing the harms of psychotropic medications: beyond qualitative synthesis. Epidemiol Psychiatr Sci. 2018;27(6):537-42.	Exclued based on title - Not related to cognitive biases
797	Solmi M, Fiedorowicz J, Poddighe L, Delogu M, Miola A, Hoye A, et al. Disparities in Screening and Treatment of Cardiovascular Diseases in Patients With Mental Disorders Across the World: Systematic Review and Meta-Analysis of 47 Observational Studies. Am J Psychiatry. 2021;178(9):793-803.	Exclued based on title - Not related to cognitive biases
798	Solmi M, Firth J, Miola A, Fornaro M, Frison E, Fusar-Poli P, et al. "Disparities in cancer screening in people with mental illness across the world versus the general population: prevalence and comparative meta-analysis including 4717839 people": Correction. The Lancet Psychiatry. 2020;7(1):e3-e.	Exclued based on title - Not related to cognitive biases
799	Solmi M, Firth J, Miola A, Fornaro M, Frison E, Fusar-Poli P, et al. Disparities in cancer screening in people with mental illness across the world versus the general population: prevalence and comparative meta-analysis including 4 717 839 people. Lancet Psychiatry. 2020;7(1):52-63.	Exclued based on title - Not related to cognitive biases
800	Solmi M, Pigato GG, Roiter B, Guaglianone A, Martini L, Fornaro M, et al. Prevalence of catatonia and its moderators in clinical samples: Results from a meta-analysis and meta-regression analysis. Schizophr Bull. 2018;44(5):1133-50.	Exclued based on title - Not related to cognitive biases
801	Solmi M, Radua J, Stubbs B, Ricca V, Moretti D, Busatta D, et al. Risk factors for eating disorders: an umbrella review of published meta-analyses. Braz J Psychiat. 2021;43(3):314-23.	Exclued based on title - Not related to cognitive biases
802	Solmi M, Veronese N, Galvano D, Favaro A, Ostinelli EG, Noventa V, et al. Factors Associated With Loneliness: An Umbrella Review Of Observational Studies. J Affect Disord. 2020;271:131-8.	Exclued based on title - Not related to cognitive biases
803	Sommer IE, Aleman A, Somers M, Boks MP, Kahn RS. Sex differences in handedness, asymmetry of the Planum Temporale and functional language lateralization. Brain Res. 2008;1206:76-88.	Excluded based on full-text - No related to interpretation or reasoning cognitive biases, or do not report statistics specific to interpretation or reasoning cognitive biases
804	Soneson E, Russo D, Knight C, Lafortune L, Heslin M, Stochl J, et al. Psychological interventions for people with psychotic experiences: protocol for a systematic review and meta-analysis. Syst. 2019;8(1):124.	Exclued based on title - Not related to cognitive biases
805	Song F, Harvey I, Lilford R. Adjusted indirect comparison may be less biased than direct comparison for evaluating new pharmaceutical interventions. J Clin Epidemiol. 2008;61(5):455-63.	Exclued based on title - Not related to cognitive biases
806	Song GG, Lee YH. The insertion/deletion polymorphism in the angiotensin-converting enzyme and susceptibility to schizophrenia or Parkinson's disease: A meta-analysis. J Renin Angiotensin Aldosterone Syst. 2015;16(2):434-42.	Exclued based on title - Not related to cognitive biases
807	Soundy A, Freeman P, Stubbs B, Probst M, Coffee P, Vancampfort D. The transcending benefits of physical activity for individuals with schizophrenia: a systematic review and meta-ethnography. Psychiatry Res. 2014;220(1-2):11-9.	Exclued based on title - Not related to cognitive biases
808	Souza RP, De Luca V, Muscettola G, Rosa DV, de Bartolomeis A, Romano Silva M, et al. Association of antipsychotic induced weight gain and body mass index with GNB3 gene: a meta-analysis. Prog Neuropsychopharmacol Biol Psychiatry. 2008;32(8):1848-53.	Exclued based on title - Not related to cognitive biases
809	Speyer H, Jakobsen AS, Westergaard C, Nørgaard HCB, Jørgensen KB, Pisinger C, et al. "Lifestyle interventions for weight management in people with serious mental illness: A systematic review with meta-analysis, trial sequential analysis, and meta-regression analysis exploring the mediators and moderators of treatment effects": Erratum. Psychotherapy and Psychosomatics. 2019;88(6):386-.	Exclued based on title - Not related to cognitive biases
810	Speyer H, Jakobsen AS, Westergaard C, Nørgaard HCB, Jørgensen KB, Pisinger C, et al. Lifestyle interventions for weight management in people with serious mental illness: A systematic review with meta-analysis, trial sequential analysis, and meta-regression analysis exploring the mediators and moderators of treatment effects. Psychotherapy and Psychosomatics. 2019;88(6):350-62.	Exclued based on title - Not related to cognitive biases
811	Srisurapanont M, Likhitsathian S, Suttajit S, Maneeton N, Maneeton B, Oon-Arom A, et al. Efficacy and dropout rates of antipsychotic medications for methamphetamine psychosis: A systematic review and network meta-analysis. Drug Alcohol Depend. 2021;219:108467.	Exclued based on title - Not related to cognitive biases
812	Stafford MR, Jackson H, Mayo-Wilson E, Morrison AP, Kendall T. Early interventions to prevent psychosis: systematic review and meta-analysis. Bmj. 2013;346:f185.	Exclued based on title - Not related to cognitive biases
813	Stafford MR, Mayo-Wilson E, Loucas CE, James A, Hollis C, Birchwood M, et al. Efficacy and safety of pharmacological and psychological interventions for the treatment of psychosis and schizophrenia in children, adolescents and young adults: a systematic review and meta-analysis. PLoS ONE. 2015;10(2):e0117166.	Exclued based on title - Not related to cognitive biases
814	Steele JD, Lawrie SM. Segregation of cognitive and emotional function in the prefrontal cortex: a stereotactic meta-analysis. Neuroimage. 2004;21(3):868-75.	Excluded based on abstract - Not related to psychosis
815	Steinert T. Why are Guidelines More Irrational than Metaanalyses? Psychiatr Prax. 2009;36(5):238-42.	Excluded based on abstract - Not related to cognitive biases
816	Storebo OJ, Pedersen N, Ramstad E, Kielsholm ML, Nielsen SS, Krogh HB, et al. Methylphenidate for attention deficit hyperactivity disorder (ADHD) in children and adolescents - assessment of adverse events in non-randomised studies. Cochrane Database Syst Rev. 2018;5:CD012069.	Exclued based on title - Not related to cognitive biases
817	Su JZ, Liu PQ, Liu BS, Zhang Y. BDNF polymorphisms across the spectrum of psychiatric morbidity A protocol for a systematic review and meta-analysis. Medicine (Baltimore). 2020;99(45):5.	Exclued based on title - Not related to cognitive biases
818	Su L, Cai Y, Shi S, Wang L. Meta-analysis of studies in China about changes in P300 latency and amplitude that occur in patients with schizophrenia during treatment with antipsychotic medication. Shanghai Arch Psychiatry. 2012;24(4):200-7.	Exclued based on title - Not related to cognitive biases
819	Subota A, Khan S, Josephson CB, Manji S, Lukmanji S, Roach P, et al. Signs and symptoms of the postictal period in epilepsy: A systematic review and meta-analysis. Epilepsy Behav. 2019;94:243-51.	Exclued based on title - Not related to psychosis
820	Subotnik KL, Ventura J, Hellemann GS, Zito MF, Agee ER, Nuechterlein KH. Relationship of poor insight to neurocognition, social cognition, and psychiatric symptoms in schizophrenia: A meta-analysis. Schizophrenia Research. 2020;220:164-71.	Excluded based on full-text - No related to interpretation or reasoning cognitive biases, or do not report statistics specific to interpretation or reasoning cognitive biases
821	Suetani S, Honarparvar F, Siskind D, Hindley G, Veronese N, Vancampfort D, et al. Increased rates of respiratory disease in schizophrenia: A systematic review and meta-analysis including 619,214 individuals with schizophrenia and 52,159,551 controls. Schizophrenia Research. 2021;237:131-40.	Exclued based on title - Not related to cognitive biases
822	Suijkerbuijk YB, Schaafsma FG, van Mechelen JC, Ojajarvi A, Corbiere M, Anema JR. Interventions for obtaining and maintaining employment in adults with severe mental illness, a network meta-analysis. Cochrane Database Syst Rev. 2017(9):214.	Exclued based on title - Not related to cognitive biases
823	Sun C-H, Zheng W, Yang X-H, Cai D-B, Ng CH, Ungvari GS, et al. Adjunctive melatonin for tardive dyskinesia in patients with schizophrenia: A meta-analysis. Shanghai Archives of Psychiatry. 2017;29(3):129-36.	Exclued based on title - Not related to cognitive biases
824	Susser E, Widom CS. Still searching for lost truths about the bitter sorrows of childhood. Schizophr Bull. 2012;38(4):672-5.	Excluded based on abstract - Not related to cognitive biases
825	Suttajit S, Srisurapanont M, Xia J, Suttajit S, Maneeton B, Maneeton N. Quetiapine versus typical antipsychotic medications for schizophrenia. Cochrane Database Syst Rev. 2013(5):CD007815.	Exclued based on title - Not related to cognitive biases
826	Sutterland AL, Fond G, Kuin A, Koeter MW, Lutter R, van Gool T, et al. Beyond the association. Toxoplasma gondii in schizophrenia, bipolar disorder, and addiction: systematic review and meta-analysis. Acta Psychiatr Scand. 2015;132(3):161-79.	Exclued based on title - Not related to cognitive biases
827	Sutterland AL, Kuin A, Kuiper B, van Gool T, Leboyer M, Fond G, et al. Driving us mad: the association of Toxoplasma gondii with suicide attempts and traffic accidents - a systematic review and meta-analysis. Psychol Med. 2019;49(10):1608-23.	Exclued based on title - Not related to cognitive biases
828	Synnot A, Ryan R, Prictor M, Fetherstonhaugh D, Parker B. Audio-visual presentation of information for informed consent for participation in clinical trials. Cochrane Database Syst Rev. 2014(5):140.	Excluded based on abstract - Not related to cognitive biases
829	Szoke A, Schurhoff F, Mathieu F, Meary A, Ionescu S, Leboyer M. Tests of executive functions in first-degree relatives of schizophrenic patients: a meta-analysis. Psychol Med. 2005;35(6):771-82.	Excluded based on full-text - No related to interpretation or reasoning cognitive biases, or do not report statistics specific to interpretation or reasoning cognitive biases
830	Takeuchi H, Fathi A, Thiyanavadivel S, Agid O, Remington G. Can Aripiprazole Worsen Psychosis in Schizophrenia? A Meta-Analysis of Double-Blind, Randomized, Controlled Trials. J Clin Psychiatry. 2018;79(2):9.	Exclued based on title - Not related to cognitive biases
831	Talamo A, Centorrino F, Tondo L, Dimitri A, Baldessarini RJ. Reply to Potvin et al. 2006 regarding comorbid substance-use in schizophrenia. Schizophrenia Research. 2007;90(1-3):353-4.	Exclued based on title - Not related to cognitive biases
832	Talkowski ME, Seltman H, Bassett AS, Brzustowicz LM, Chen X, Chowdari KV, et al. Evaluation of a susceptibility gene for schizophrenia: genotype based meta-analysis of RGS4 polymorphisms from thirteen independent samples. Biol Psychiatry. 2006;60(2):152-62.	Exclued based on title - Not related to cognitive biases
833	Talkowski ME, Seltman H, Bassett AS, Brzustowicz LM, Chen XN, Chowdari KV, et al. Evaluation of a susceptibility gene for schizophrenia: Genotype based meta-analysis of RGS4 polymorphisms from thirteen independent samples. Biol Psychiatry. 2006;60(2):152-62.	Exclued based on title - Not related to cognitive biases
834	Tammenmaa-Aho I, Asher R, Soares-Weiser K, Bergman H. Cholinergic medication for antipsychotic-induced tardive dyskinesia. Cochrane Database Syst Rev. 2018;3:CD000207.	Exclued based on title - Not related to cognitive biases
835	Tan J, Chen S, Su L, Long J, Xie J, Shen T, et al. Association of the T102C polymorphism in the HTR2A gene with major depressive disorder, bipolar disorder, and schizophrenia. Am J Med Genet B Neuropsychiatr Genet. 2014;165B(5):438-55.	Exclued based on title - Not related to cognitive biases
836	Tan J, Lin Y, Su L, Yan Y, Chen Q, Jiang H, et al. Association between DAOA gene polymorphisms and the risk of schizophrenia, bipolar disorder and depressive disorder. Prog Neuropsychopharmacol Biol Psychiatry. 2014;51:89-98.	Exclued based on title - Not related to cognitive biases
837	Tandon R, Nasrallah HA. Letters to the editor: Subjecting Meta-analyses to Closer Scrutiny: Little Support for Differential Efficacy Among Second-Generation Antipsychotics at Equivalent Doses. Arch Gen Psychiatry. 2006;63(8):935-7.	Exclued based on title - Not related to cognitive biases
838	Tandon R, Nasrallah HA. Subjecting meta-analyses to closer scrutiny: Little support for differential efficacy among second-generation antipsychotics at equivalent doses. Arch Gen Psychiatry. 2006;63(8):935-7; author reply 7-9.	Exclued based on title - Not related to cognitive biases
839	Tang H, Shen N, Jin H, Liu D, Miao X, Zhu L-Q. GSK-3β polymorphism discriminates bipolar disorder and schizophrenia: A systematic meta-analysis. Mol Neurobiol. 2013;48(3):404-11.	Exclued based on title - Not related to cognitive biases
840	Tang X, Jin J, Tang Y, Cao J, Huang J. Risk assessment of aggressive behavior in Chinese patients with schizophrenia by fMRI and COMT gene. Neuropsychiatr. 2017;13:387-95.	Exclued based on title - Not related to cognitive biases
841	Tardy M, Huhn M, Engel RR, Leucht S. Perphenazine versus low-potency first-generation antipsychotic drugs for schizophrenia. Cochrane Database Syst Rev. 2014(10):CD009369.	Exclued based on title - Not related to cognitive biases
842	Tarrier N, Taylor K, Gooding P. Cognitive-Behavioral Interventions to Reduce Suicide Behavior A Systematic Review and Meta-Analysis. Behav Modificat. 2008;32(1):77-108.	Exclued based on title - Not related to cognitive biases
843	Taylor CI, Tompsett C, Sanders R, Cobley S. The effectiveness of structured exercise programmes on psychological and physiological outcomes for patients with psychotic disorders: A systematic review and meta-analysis. Int J Sport Exerc Psychol. 2020;18(3):336-61.	Exclued based on title - Not related to cognitive biases
844	Taylor DM, Smith L, Gee SH, Nielsen J. Augmentation of clozapine with a second antipsychotic - a meta-analysis. Acta Psychiatr Scand. 2012;125(1):15-24.	Exclued based on title - Not related to cognitive biases
845	Taylor DM, Smith L. Augmentation of clozapine with a second antipsychotic - a meta-analysis of randomized, placebo-controlled studies. Acta Psychiatr Scand. 2009;119(6):419-25.	Exclued based on title - Not related to cognitive biases
846	Taylor J, Stubbs B, Hewitt C, Ajjan RA, Alderson SL, Gilbody S, et al. The Effectiveness of Pharmacological and Non-Pharmacological Interventions for Improving Glycaemic Control in Adults with Severe Mental Illness: A Systematic Review and Meta-Analysis. PLoS ONE. 2017;12(1):31.	Exclued based on title - Not related to cognitive biases
847	Taylor MJ, Sen S, Bhagwagar Z. Antidepressant response and the serotonin transporter gene-linked polymorphic region. Biol Psychiatry. 2010;68(6):536-43.	Exclued based on title - Not related to cognitive biases
848	Taylor MJ. Language bias and comprehensive meta-analysis of folate for unipolar depression. J Psychopharmacol. 2018;32(10):1150-.	Exclued based on title - Not related to psychosis
849	Taylor P, Hutton P, Dudley R. Rationale and protocol for a systematic review and meta-analysis on reduced data gathering in people with delusions. Syst. 2014;3:44.	Excluded based on full-text - Not a meta-analysis
850	Temmingh HS, Williams T, Siegfried N, Stein DJ. Risperidone versus other antipsychotics for people with severe mental illness and co-occurring substance misuse. Cochrane Database Syst Rev. 2018;1:CD011057.	Exclued based on title - Not related to cognitive biases
851	Teslyar P, Stock VM, Wilk CM, Camsari U, Ehrenreich MJ, Himelhoch S. Prophylaxis with antipsychotic medication reduces the risk of post-operative delirium in elderly patients: a meta-analysis. Psychosomatics. 2013;54(2):124-31.	Exclued based on title - Not related to cognitive biases
852	Tharyan P, Adams CE. Electroconvulsive therapy for schizophrenia. Cochrane Database Syst Rev. 2005(2):CD000076.	Exclued based on title - Not related to cognitive biases
853	Thompson WK, Wang YP, Schork AJ, Witoelar A, Zuber V, Xu SJ, et al. An Empirical Bayes Mixture Model for Effect Size Distributions in Genome-Wide Association Studies. PLoS Genet. 2015;11(12):21.	Exclued based on title - Not related to cognitive biases
854	Thune H, Recasens M, Uhlhaas PJ. The 40-Hz Auditory Steady-State Response in Patients With Schizophrenia: A Meta-analysis. JAMA Psychiatry. 2016;73(11):1145-53.	Exclued based on title - Not related to cognitive biases
855	Tieges Z, Quinn T, MacKenzie L, Davis D, Muniz-Terrera G, MacLullich AMJ, et al. Association between components of the delirium syndrome and outcomes in hospitalised adults: a systematic review and meta-analysis. BMC geriatr. 2021;21(1):162.	Exclued based on title - Not related to cognitive biases
856	Tietbohl-Santos B, Chiamenti P, Librenza-Garcia D, Cassidy R, Zimerman A, Manfro GG, et al. Risk factors for suicidality in patients with panic disorder: A systematic review and meta-analysis. Neurosci Biobehav Rev. 2019;105:34-8.	Exclued based on title - Not related to cognitive biases
857	Tohen M, Zhang F, Taylor CC, Burns P, Zarate C, Sanger T, et al. A meta-analysis of the use of typical antipsychotic agents in bipolar disorder. J Affect Disord. 2001;65(1):85-93.	Exclued based on title - Not related to cognitive biases
858	Tortelli A, Errazuriz A, Croudace T, Morgan C, Murray RM, Jones PB, et al. Schizophrenia and other psychotic disorders in Caribbean-born migrants and their descendants in England: Systematic review and meta-analysis of incidence rates, 1950–2013. Social Psychiatry and Psychiatric Epidemiology: The International Journal for Research in Social and Genetic Epidemiology and Mental Health Services. 20…	Exclued based on title - Not related to cognitive biases
859	Tosh G, Clifton AV, Xia J, White MM. General physical health advice for people with serious mental illness. Cochrane Database Syst Rev. 2014(3):CD008567.	Exclued based on title - Not related to cognitive biases
860	Townshend K, Jordan Z, Stephenson M, Tsey K. The effectiveness of mindful parenting programs in promoting parents' and children's wellbeing: a systematic review. JBI Database System Rev Implement Rep. 2016;14(3):139-80.	Exclued based on title - Not related to cognitive biases
861	Trandafir A, Meary A, Schurhoff F, Leboyer M, Szoke A. Memory tests in first-degree adult relatives of schizophrenic patients: a meta-analysis. Schizophrenia Research. 2006;81(2-3):217-26.	Excluded based on full-text - No related to interpretation or reasoning cognitive biases, or do not report statistics specific to interpretation or reasoning cognitive biases
862	Trotta A, Kang J, Stahl D, Yiend J. Interpretation Bias in Paranoia: A Systematic Review and Meta-Analysis. Clin Psychol Sci. 2021;9(1):3-23.	Included
863	Trzesniak C, Kempton MJ, Busatto GF, de Oliveira IR, Galvao-de Almeida A, Kambeitz J, et al. Adhesio interthalamica alterations in schizophrenia spectrum disorders: A systematic review and meta-analysis. Prog Neuropsychopharmacol Biol Psychiatry. 2011;35(4):877-86.	Excluded based on abstract - Not related to cognitive biases
864	Trzesniak C, Oliveira IR, Kempton MJ, Galvao-de Almeida A, Chagas MH, Ferrari MC, et al. Are cavum septum pellucidum abnormalities more common in schizophrenia spectrum disorders? A systematic review and meta-analysis. Schizophrenia Research. 2011;125(1):1-12.	Exclued based on title - Not related to cognitive biases
865	Tsai H-T. Association between tardive dyskinesia and dopamine receptor genes among patients with chronic schizophrenia. US: ProQuest Information & Learning; 2008.	Exclued based on title - Not related to cognitive biases
866	Tueller SJ, Johnson KL, Grimm KJ, Desmarais SL, Sellers BG, Van Dorn RA. Effects of sample size and distributional assumptions on competing models of the factor structure of the PANSS and BPRS. Int J Methods Psychiatr Res. 2017;26(4):10.	Excluded based on abstract - Not related to cognitive biases
867	Turner DT, Burger S, Smit F, Valmaggia LR, van der Gaag M. What Constitutes Sufficient Evidence for Case Formulation-Driven CBT for Psychosis? Cumulative Meta-analysis of the Effect on Hallucinations and Delusions. Schizophr Bull. 2020;27:27.	Exclued based on title - Not related to cognitive biases
868	Turner DT, McGlanaghy E, Cuijpers P, van der Gaag M, Karyotaki E, MacBeth A. A Meta-Analysis of Social Skills Training and Related Interventions for Psychosis. Schizophr Bull. 2018;44(3):475-91.	Excluded based on full-text - No related to interpretation or reasoning cognitive biases, or do not report statistics specific to interpretation or reasoning cognitive biases
869	Turner DT, Reijnders M, van der Gaag M, Karyotaki E, Valmaggia LR, Moritz S, et al. Efficacy and Moderators of Cognitive Behavioural Therapy for Psychosis Versus Other Psychological Interventions: An Individual-Participant Data Meta-Analysis. Front Psychiatry. 2020;11:12.	Exclued based on title - Not related to cognitive biases
870	Turner DT, van der Gaag M, Karyotaki E, Cuijpers P. Psychological interventions for psychosis: a meta-analysis of comparative outcome studies. Am J Psychiatry. 2014;171(5):523-38.	Exclued based on title - Not related to cognitive biases
871	Turner NL, Dias S, Ades AE, Welton NJ. A Bayesian framework to account for uncertainty due to missing binary outcome data in pairwise meta-analysis. Stat Med. 2015;34(12):2062-80.	Excluded based on abstract - Not related to cognitive biases
872	Tuunainen A, Wahlbeck K, Gilbody S. Newer atypical antipsychotic medication in comparison to clozapine: a systematic review of randomized trials. Schizophrenia Research. 2002;56(1-2):1-10.	Exclued based on title - Not related to cognitive biases
873	Twenge JM, Gentile B, DeWall CN, Ma D, Lacefield K, Schurtz DR. Birth cohort increases in psychopathology among young Americans, 1938-2007: A cross-temporal meta-analysis of the MMPI. Clin Psychol Rev. 2010;30(2):145-54.	Exclued based on title - Not related to cognitive biases
874	Ueda N, Maruo K, Sumiyoshi T. Positive symptoms and time perception in schizophrenia: A meta-analysis. Schizophrenia Research. 2018;13:3-6.	Excluded based on full-text - No related to interpretation or reasoning cognitive biases, or do not report statistics specific to interpretation or reasoning cognitive biases
875	Uljarevic M, Hamilton A. Recognition of emotions in autism: A formal meta-analysis. Journal of Autism and Developmental Disorders. 2013;43(7):1517-26.	Exclued based on title - Not related to psychosis
876	Uttley L, Stevenson M, Scope A, Rawdin A, Sutton A. "The clinical and cost effectiveness of group art therapy for people with non-psychotic mental health disorders: A systematic review and cost-effectiveness analysis": Erratum. BMC Psychiatry. 2015;15.	Exclued based on title - Not related to cognitive biases
877	Uttley L, Stevenson M, Scope A, Rawdin A, Sutton A. The clinical and cost effectiveness of group art therapy for people with non-psychotic mental health disorders: a systematic review and cost-effectiveness analysis. BMC Psychiatry. 2015;15:151.	Exclued based on title - Not related to cognitive biases
878	Vaessen TSJ, de Jong L, Schafer AT, Damen T, Uittenboogaard A, Krolinski P, et al. The interaction between cannabis use and the Val158Met polymorphism of the COMT gene in psychosis: A transdiagnostic meta - analysis. PLoS ONE. 2018;13(2):e0192658.	Exclued based on title - Not related to cognitive biases
879	Vai B, Mazza MG, Delli Colli C, Foiselle M, Allen B, Benedetti F, et al. Mental disorders and risk of COVID-19-related mortality, hospitalisation, and intensive care unit admission: a systematic review and meta-analysis. Lancet Psychiatry. 2021;8(9):797-812.	Exclued based on title - Not related to cognitive biases
880	Valimaki M, Hatonen H, Lahti M, Kuosmanen L, Adams CE. Information and communication technology in patient education and support for people with schizophrenia. Cochrane Database Syst Rev. 2012;10:CD007198.	Exclued based on title - Not related to cognitive biases
881	Valimaki M, Hatonen HM, Lahti ME, Kurki M, Hottinen A, Metsaranta K, et al. Virtual reality for treatment compliance for people with serious mental illness. Cochrane Database Syst Rev. 2014(10):CD009928.	Exclued based on title - Not related to cognitive biases
882	van Belkum SM. [Statistical versus clinical equivalence; the effectiveness of non-invasive neurostimulation in depression]. Ned Tijdschr Geneeskd. 2020;164(06):11.	Exclued based on title - Not related to psychosis
883	van der Gaag M, Smit F, Bechdolf A, French P, Linszen DH, Yung AR, et al. Preventing a first episode of psychosis: meta-analysis of randomized controlled prevention trials of 12 month and longer-term follow-ups. Schizophrenia Research. 2013;149(1-3):56-62.	Exclued based on title - Not related to cognitive biases
884	van der Gaag M, Smit F, French P, Yung AR, McGorry P, Cuijpers P. Response to the letters of Dr Amos and Dr Preti and colleagues. Schizophrenia Research. 2014;153(1-3):237-9.	Excluded based on abstract - Not related to cognitive biases
885	van der Gaag M, Valmaggia LR, Smit F. The effects of individually tailored formulation-based cognitive behavioural therapy in auditory hallucinations and delusions: A meta-analysis. Schizophrenia Research. 2014;156(1):30-7.	Exclued based on title - Not related to cognitive biases
886	van der Zalm YC, Termorshuizen F, Selten JP. Concerns about bias in studies on clozapine and mortality. Schizophrenia Research. 2019;204:425-6.	Exclued based on title - Not related to cognitive biases
887	van Donkersgoed RJ, Wunderink L, Nieboer R, Aleman A, Pijnenborg GH. Social Cognition in Individuals at Ultra-High Risk for Psychosis: A Meta-Analysis. PLoS ONE. 2015;10(10):e0141075.	Substantial overlap in studies with another selected meta-analysis
888	van Impelen A, Merckelbach H, Jelicic M, Merten T. The Structured Inventory of Malingered Symptomatology (SIMS): a systematic review and meta-analysis. Clin Neuropsychol. 2014;28(8):1336-65.	Exclued based on title - Not related to cognitive biases
889	van Lutterveld R, Diederen KMJ, Koops S, Begemann MJH, Sommer IEC. The influence of stimulus detection on activation patterns during auditory hallucinations. Schizophrenia Research. 2013;145(1-3):27-32.	Excluded based on abstract - Not related to cognitive biases
890	van Oosterhout B, Smit F, Krabbendam L, Castelein S, Staring ABP, van der Gaag M. Letter to the editor: Should we focus on quality or quantity in meta-analyses? Psychol Med. 2016;46(9):2003-5.	Exclued based on title - Not related to cognitive biases
891	van Oosterhout B, Smit F, Krabbendam L, Castelein S, Staring ABP, van der Gaag M. Metacognitive training for schizophrenia spectrum patients: a meta-analysis on outcome studies. Psychol Med. 2016;46(1):47-57.	Included
892	van Rijn RM, Carlier BE, Schuring M, Burdorf A. Work as treatment? The effectiveness of re-employment programmes for unemployed persons with severe mental health problems on health and quality of life: a systematic review and meta-analysis. Occup Environ Med. 2016;73(4):275-9.	Exclued based on title - Not related to cognitive biases
893	Van Wijngaarden-Cremers PJM, van Eeten E, Groen WB, Van Deurzen PA, Oosterling IJ, Van der Gaag RJ. Gender and age differences in the core triad of impairments in autism spectrum disorders: A systematic review and meta-analysis. Journal of Autism and Developmental Disorders. 2014;44(3):627-35.	Exclued based on title - Not related to cognitive biases
894	Vaucher J, Keating BJ, Lasserre AM, Gan W, Lyall DM, Ward J, et al. Cannabis use and risk of schizophrenia: a Mendelian randomization study. Mol Psychiatry. 2018;23(5):1287-92.	Exclued based on title - Not related to cognitive biases
895	Vayisoglu S, Karahan S, Anil Yagcioglu AE. Augmentation of Antipsychotic Treatment with Memantine in Patients with Schizophrenia: A Systematic Review and Meta-Analysis. Turk Psikiyatri Derg. 2019;30(4):253-9.	Exclued based on title - Not related to cognitive biases
896	Vazquez-Estupinan MF, Durand-Arias S, Astudillo-Garcia CI, de Leon EAM. Effectiveness of augmented Individual Placement and Support interventions for competitive employment in people with schizophrenia: Systematic review and meta-analysis. Salud Ment. 2018;41(4):187-97.	Exclued based on title - Not related to cognitive biases
897	Veling W. Ethnic minority position and risk for psychotic disorders. Curr Opin Psychiatry. 2013;26(2):166-71.	Exclued based on title - Not related to cognitive biases
898	Velthorst E, Koeter M, van der Gaag M, Nieman DH, Fett AKJ, Smit F, et al. Adapted cognitive-behavioural therapy required for targeting negative symptoms in schizophrenia: meta-analysis and meta-regression. Psychol Med. 2015;45(3):453-65.	Exclued based on title - Not related to cognitive biases
899	Ventegodt S, Flensborg-Madsen T, Andersen NJ, Svanberg BØ, Struve F, Endler C, et al. Therapeutic value of anti-psychotic drugs: A critical analysis of Cochrane meta-analyses of the therapeutic value of anti-psychotic drugs. Alternative medicine yearbook, 2010. Health and human development. Hauppauge, NY, US: Nova Biomedical Books; 2012. p. 403-15.	Exclued based on title - Not related to cognitive biases
900	Ventegodt S, Merrick J. A review of the Danish National Drug Directory: who provides the data for the register? Int J Adolesc Med Health. 2010;22(2):197-212.	Exclued based on title - Not related to cognitive biases
901	Ventura J, Thames AD, Wood RC, Guzik LH, Hellemann GS. Disorganization and reality distortion in schizophrenia: a meta-analysis of the relationship between positive symptoms and neurocognitive deficits. Schizophrenia Research. 2010;121(1-3):1-14.	Excluded based on full-text - No related to interpretation or reasoning cognitive biases, or do not report statistics specific to interpretation or reasoning cognitive biases
902	Ventura J, Wood RC, Hellemann GS. Symptom domains and neurocognitive functioning can help differentiate social cognitive processes in schizophrenia: a meta-analysis. Schizophr Bull. 2013;39(1):102-11.	Included
903	Verdolini N, Pacchiarotti I, Köhler CA, Reinares M, Samalin L, Colom F, et al. "Violent criminal behavior in the context of bipolar disorder: Systematic review and meta-analysis": Corrigendum. J Affect Disord. 2020;263:735-8.	Exclued based on title - Not related to cognitive biases
904	Verdolini N, Pacchiarotti I, Köhler CA, Reinares M, Samalin L, Colom F, et al. Violent criminal behavior in the context of bipolar disorder: Systematic review and meta-analysis. J Affect Disord. 2018;239:161-70.	Exclued based on title - Not related to cognitive biases
905	Vermeulen T, Lauwers T, Van Diermen L, Sabbe BG, van der Mast RC, Giltay EJ. Cognitive Deficits in Older Adults With Psychotic Depression: A Meta-Analysis. Am J Geriatr Psychiatry. 2019;27(12):1334-44.	Excluded based on full-text - No related to interpretation or reasoning cognitive biases, or do not report statistics specific to interpretation or reasoning cognitive biases
906	Visser KF, Chapman HC, Ruiz I, Raugh IM, Strauss GP. A meta-analysis of self-reported anticipatory and consummatory pleasure in the schizophrenia-spectrum. J Psychiatr Res. 2020;121:68-81.	Excluded based on abstract - Not related to cognitive biases
907	Vita A, Barlati S, Ceraso A, Nibbio G, Ariu C, Deste G, et al. Effectiveness, Core Elements, and Moderators of Response of Cognitive Remediation for Schizophrenia A Systematic Review and Meta-analysis of Randomized Clinical Trials. JAMA Psychiatry. 2021;78(8):848-58.	Excluded based on full-text - No related to interpretation or reasoning cognitive biases, or do not report statistics specific to interpretation or reasoning cognitive biases
908	Vitger T, Korsbek L, Austin SF, Petersen L, Nordentoft M, Hjorthoj C. Digital Shared Decision-Making Interventions in Mental Healthcare: A Systematic Review and Meta-Analysis. Front Psychiatry. 2021;12:17.	Excluded based on abstract - Not related to cognitive biases
909	Vogel JS, van der Gaag M, Slofstra C, Knegtering H, Bruins J, Castelein S. The effect of mind-body and aerobic exercise on negative symptoms in schizophrenia: A meta-analysis. Psychiatry Res. 2019;279:295-305.	Exclued based on title - Not related to cognitive biases
910	Volkert J, Schulz H, Harter M, Wlodarczyk O, Andreas S. The prevalence of mental disorders in older people in Western countries - a meta-analysis. Ageing Res Rev. 2013;12(1):339-53.	Exclued based on title - Not related to cognitive biases
911	Vucurovic K, Caillies S, Kaladjian A. Neural correlates of theory of mind and empathy in schizophrenia: An activation likelihood estimation meta-analysis. J Psychiatr Res. 2020;120:163-74.	Excluded based on full-text - No related to interpretation or reasoning cognitive biases, or do not report statistics specific to interpretation or reasoning cognitive biases
912	Wada M, Kurose S, Miyazaki T, Nakajima S, Masuda F, Mimura Y, et al. The P300 event-related potential in bipolar disorder: A systematic review and meta-analysis. J Affect Disord. 2019;256:234-49.	Exclued based on title - Not related to cognitive biases
913	Wahlbeck K, Cheine M, Essali A, Adams C. Evidence of clozapine's effectiveness in schizophrenia: A systematic review and meta-analysis of randomized trials. Am J Psychiatry. 1999;156(7):990-9.	Exclued based on title - Not related to cognitive biases
914	Wahlbeck K, Cheine MV, Gilbody S, Ahonen J. Efficacy of beta-blocker supplementation for schizophrenia: a systematic review of randomized trials. Schizophrenia Research. 2000;41(2):341-7.	Exclued based on title - Not related to cognitive biases
915	Wang HB, Yin FN, Gao JW, Fan XT. Association Between 5-HTTLPR Polymorphism and the Risk of Autism: A Meta-Analysis Based on Case-Control Studies. Front Psychiatry. 2019;10:9.	Exclued based on title - Not related to cognitive biases
916	Wang H-Y, Liu Y, Yan J-W, Hu X-L, Zhu D-M, Xu X-T, et al. Gene polymorphisms of DISC1 is associated with schizophrenia: Evidence from a meta-analysis. Prog Neuropsychopharmacol Biol Psychiatry. 2018;81:64-73.	Exclued based on title - Not related to cognitive biases
917	Wang J, Omori IM, Fenton M, Soares B. Sulpiride augmentation for schizophrenia. Cochrane Database Syst Rev. 2010(1):CD008125.	Exclued based on title - Not related to cognitive biases
918	Wang J, Xin S, Jin X, Cheng Y, Yan T, Qing S, et al. Meta-Analysis of Combination Therapy of Chinese Herbs Plus Interferon and Ribavirin in Patients with Chronic Hepatitis C. Med Sci Monit. 2016;22:1817-26.	Exclued based on title - Not related to cognitive biases
919	Wang J, Zhou Y, Gan H, Pang J, Li H, Wang J, et al. Efficacy Towards Negative Symptoms and Safety of Repetitive Transcranial Magnetic Stimulation Treatment for Patients with Schizophrenia: A Systematic Review. Shanghai Arch Psychiatry. 2017;29(2):61-76.	Exclued based on title - Not related to cognitive biases
920	Wang JJ, Sampson S. Sulpiride versus placebo for schizophrenia. Cochrane Database Syst Rev. 2014(4):46.	Exclued based on title - Not related to cognitive biases
921	Wang L, Johnston B, Kaushal A, Cheng D, Zhu F, Martin J. Ketamine added to morphine or hydromorphone patient-controlled analgesia for acute postoperative pain in adults: a systematic review and meta-analysis of randomized trials. Can J Anaesth. 2016;63(3):311-25.	Exclued based on title - Not related to cognitive biases
922	Wang L-X, Li P, He H, Guo F, Tian P, Li C, et al. The prevalence of cavum septum pellucidum in mental disorders revealed by MRI: A meta-analysis. The Journal of Neuropsychiatry and Clinical Neurosciences. 2020;32(2):175-84.	Exclued based on title - Not related to cognitive biases
923	Wang S, He Y, Chen Z, Li YZ, Zhao JP, Lyu LX. Pleiotropic action of genetic variation in ZNF804A on brain structure: a meta-analysis o f magnetic resonance imaging studies. Neuropsychiatr Dis Treat. 2019;15:721-9.	Exclued based on title - Not related to cognitive biases
924	Wang W, Pu C, Jiang J, Cao Q, Wang J, Zhao M, et al. Efficacy and safety of treating patients with refractory schizophrenia with antipsychotic medication and adjunctive electroconvulsive therapy: A systematic review and meta-analysis. Shanghai Archives of Psychiatry. 2015;27(4):206-19.	Exclued based on title - Not related to cognitive biases
925	Wang Y, Wang D, Cheng J, Fang X, Chen Y, Yu L, et al. Efficacy and tolerability of pharmacological interventions on metabolic disturbance induced by atypical antipsychotics in adults: A systematic review and network meta-analysis. J Psychopharmacol. 2021;35(9):1111-9.	Exclued based on title - Not related to cognitive biases
926	Wang Y, Xia J, Helfer B, Li C, Leucht S. Valproate for schizophrenia. Cochrane Database Syst Rev. 2016;11:CD004028.	Exclued based on title - Not related to cognitive biases
927	Wang YQ, Liu DBA, Li XZ, Liu Y, Wu YL. Antidepressants use and the risk of type 2 diabetes mellitus: A systematic review and meta-analysis. J Affect Disord. 2021;287:41-53.	Exclued based on title - Not related to cognitive biases
928	Wang YW, Wang DD, Cheng J, Fang XY, Chen Y, Yu LF, et al. Efficacy and tolerability of pharmacological interventions on metabolic disturbance induced by atypical antipsychotics in adults: A systematic review and network meta-analysis. J Psychopharmacol. 2021;35(9):1111-9.	Exclued based on title - Not related to cognitive biases
929	Wang Z, Li P, Chi D, Wu T, Mei Z, Cui G. Association between C-reactive protein and risk of schizophrenia: An updated meta-analysis. Oncotarget. 2017;8(43):75445-54.	Exclued based on title - Not related to cognitive biases
930	Watanabe Y, Shibuya M, Someya T. The cardiomyopathy-associated 5 (CMYA5) gene and risk of schizophrenia: Meta-analysis of rs3828611 and rs4704591 in East Asian populations. Asian J Psychiatr. 2014;7:95-6.	Exclued based on title - Not related to cognitive biases
931	Wei GX, Yang L, Imm K, Loprinzi PD, Smith L, Zhang XY, et al. Effects of Mind-Body Exercises on Schizophrenia: A Systematic Review With Meta-Analysis. Front Psychiatry. 2020;11:11.	Exclued based on title - Not related to cognitive biases
932	Wei SY, Hang LH, Xu ZK. Standard and restrictive fluid regimen in major abdominal surgery: a meta-analysis of RCTs. Int J Clin Exp Med. 2019;12(10):11990-8.	Exclued based on title - Not related to cognitive biases
933	Wei YY, Lin WF, Zhang TH, Tang YX, Wang JJ, Zhong MF. Effectiveness of Traditional Chinese Medicineas as an Adjunct Therapy for Refractory Schizophrenia: A Systematic Review and Meta Analysis. Sci. 2018;8(1):6230.	Exclued based on title - Not related to cognitive biases
934	Wenneberg C, Glenthoj BY, Hjorthoj C, Zingenberg FJB, Glenthoj LB, Rostrup E, et al. Supplementary data for a focused review and meta-analysis of H-1-MRS studies on cerebral glutamate and GABA levels in high-risk of psychosis states. Data Brief. 2020;28:8.	Exclued based on title - Not related to cognitive biases
935	White FA, Maunder R, Verrelli S. Text-based E-contact: Harnessing cooperative Internet interactions to bridge the social and psychological divide. European Review of Social Psychology. 2020;31(1):76-119.	Exclued based on title - Not related to cognitive biases
936	Whitehead C, Moss S, Cardno A, Lewis G. Antidepressants for the treatment of depression in people with schizophrenia: a systematic review. Psychol Med. 2003;33(4):589-99.	Exclued based on title - Not related to cognitive biases
937	Whiting PF, Wolff RF, Deshpande S, Di Nisio M, Duffy S, Hernandez AV, et al. Cannabinoids for Medical Use: A Systematic Review and Meta-analysis. Jama. 2015;313(24):2456-73.	Exclued based on title - Not related to cognitive biases
938	Wiffen PJ, Derry S, Moore RA. Impact of morphine, fentanyl, oxycodone or codeine on patient consciousness, appetite and thirst when used to treat cancer pain. Cochrane Database Syst Rev. 2014(5):CD011056.	Exclued based on title - Not related to cognitive biases
939	Wijarnpreecha K, Jaruvongvanich V, Cheungpasitporn W, Ungprasert P. Association between celiac disease and schizophrenia: a meta-analysis. Eur J Gastroenterol Hepatol. 2018;30(4):442-6.	Exclued based on title - Not related to cognitive biases
940	Wijkstra J, Lijmer J, Burger H, Cipriani A, Geddes J, Nolen WA. Pharmacological treatment for psychotic depression. Cochrane Database Syst Rev. 2015(7):CD004044.	Exclued based on title - Not related to cognitive biases
941	Williams DR, Burkner PC. Effects of intranasal oxytocin on symptoms of schizophrenia: A multivariate Bayesian meta-analysis. Psychoneuroendocrinology. 2017;75:141-51.	Exclued based on title - Not related to cognitive biases
942	Williams J, Spurlock G, Holmans P, Mant R, Murphy K, Jones L, et al. A meta-analysis and transmission disequilibrium study of association between the dopamine D3 receptor gene and schizophrenia. Mol Psychiatry. 1998;3(2):141-9.	Exclued based on title - Not related to cognitive biases
943	Witt K, van Dorn R, Fazel S. Risk Factors for Violence in Psychosis: Systematic Review and Meta-Regression Analysis of 110 Studies. PLoS ONE. 2013;8(2):15.	Exclued based on title - Not related to cognitive biases
944	Witte S, Loew D, Gaus W. Meta-analysis of the efficacy of the acetonic kava-kava extract WS1490 in patients with non-psychotic anxiety disorders. Phytother Res. 2005;19(3):183-8.	Exclued based on title - Not related to cognitive biases
945	Wojcik W, Lee W, Colman I, Hardy R, Hotopf M. Foetal origins of depression? A systematic review and meta-analysis of low birth weight and later depression. Psychol Med. 2013;43(1):1-12.	Exclued based on title - Not related to psychosis
946	Wolkowitz OM, Reus VI. Treatment of depression with antiglucocorticoid drugs. Psychosom Med. 1999;61(5):698-711.	Exclued based on title - Not related to cognitive biases
947	Woodrow A, Sparks S, Bobrovskaia V, Paterson C, Murphy P, Hutton P. Decision-making ability in psychosis: a systematic review and meta-analysis of the magnitude, specificity and correlates of impaired performance on the Iowa and Cambridge Gambling Tasks. Psychol Med. 2019;49(1):32-48.	Excluded based on full-text - No related to interpretation or reasoning cognitive biases, or do not report statistics specific to interpretation or reasoning cognitive biases
948	Woods SW, Gueorguieva RV, Baker CB, Makuch RW. Control Group Bias in Randomized Atypical Antipsychotic Medication Trials for Schizophrenia. Arch Gen Psychiatry. 2005;62(9):961-70.	Exclued based on title - Not related to cognitive biases
949	Woolf C, Lampit A, Shahnawaz Z, Sabates J, Norrie LM, Burke D, et al. A Systematic Review and Meta-Analysis of Cognitive Training in Adults with Major Depressive Disorder. Neuropsychol Rev.19.	Exclued based on title - Not related to psychosis
950	Xia J, Li C. Problem solving skills for schizophrenia. Cochrane Database Syst Rev. 2007(2):CD006365.	Excluded based on abstract - Not related to cognitive biases
951	Xia J, Merinder LB, Belgamwar MR. Psychoeducation for schizophrenia. Cochrane Database Syst Rev. 2011(6):CD002831.	Exclued based on title - Not related to cognitive biases
952	Xia Q-R, Zhang C, Liang J, Xu Y-Y. The association of functional polymorphism of matrix metalloproteinase-9 gene (rs3918242) with schizophrenia: A meta-analysis. Int. 2019;23(3):207-14.	Exclued based on title - Not related to cognitive biases
953	Xiong Y, Ll X, Zhao L, Wang C. Mismatch Negativity in Han Chinese Patients with Schizophrenia: A Meta-Analysis. Shanghai Arch Psychiatry. 2017;29(5):259-67.	Excluded based on abstract - Not related to cognitive biases
954	Xu DL, Chen GD, Kong LG, Zhang W, Hu LR, Chen C, et al. Lower risk of liver cancer in patients with schizophrenia: a systematic review and meta-analysis of cohort studies. Oncotarget. 2017;8(60):102328-35.	Exclued based on title - Not related to cognitive biases
955	Xu G, Jing J, Bowers K, Liu B, Bao W. Maternal diabetes and the risk of autism spectrum disorders in the offspring: A systematic review and meta-analysis. Journal of Autism and Developmental Disorders. 2014;44(4):766-75.	Exclued based on title - Not related to cognitive biases
956	Xu M, Clair DS, He L. Testing for genetic association between the ZDHHC8 gene locus and susceptibility to schizophrenia: An integrated analysis of multiple datasets. American Journal of Medical Genetics Part B: Neuropsychiatric Genetics. 2010;153B(7):1266-75.	Exclued based on title - Not related to cognitive biases
957	Xu M, He L. Convergent evidence shows a positive association of interleukin-1 gene complex locus with susceptibility to schizophrenia in the Caucasian population. Schizophrenia Research. 2010;120(1-3):131-42.	Exclued based on title - Not related to cognitive biases
958	Xu M-Q, St Clair D, He L. Meta-analysis of association between ApoE ε4 allele and schizophrenia. Schizophrenia Research. 2006;84(2-3):228-35.	Exclued based on title - Not related to cognitive biases
959	Xu X, Han Q, lin J, Wang L, Wu F, Shang H. Grey matter abnormalities in Parkinson's disease: a voxel-wise meta-analysis. Eur J Neurol. 2020;27(4):653-9.	Exclued based on title - Not related to cognitive biases
960	Xu YQ, Yang J, Shang HF. Meta-analysis of risk factors for Parkinson's disease dementia. Transl Neurodegener. 2016;5:8.	Exclued based on title - Not related to cognitive biases
961	Yan LX, Wang SY, Yuan Y, Zhang JH. Effects of neurofeedback versus methylphenidate for the treatment of ADHD: systematic review and meta-analysis of head-to-head trials. Evid Based Ment Health. 2019;22(3):111-7.	Exclued based on title - Not related to cognitive biases
962	Yang B, Wei J, Ju P, Chen J. Effects of regulating intestinal microbiota on anxiety symptoms: A systematic review. Gen Psychiatr. 2019;32(2):1-9.	Exclued based on title - Not related to cognitive biases
963	Yang LQ, Xu F, He Y, Li YZ, Chen Z, Wang S. Association Between ZNF804A Gene rs1344706 Polymorphism and Brain Functions in Healthy Individuals: A Systematic Review and Voxel-Based Meta-Analysis. Neuropsychiatr Dis Treat. 2021;17:2925-35.	Exclued based on title - Not related to cognitive biases
964	Yao J, Wang Bj. Response to “DRD2 Ser311Cys polymorphism and risk of schizophrenia”. American Journal of Medical Genetics Part B: Neuropsychiatric Genetics. 2015;168(3):223-.	Exclued based on title - Not related to cognitive biases
965	Yao Y, Wen YQ, Du TF, Sun N, Deng H, Ryan J, et al. Meta-analysis indicates that SNP rs9939609 within FTO is not associated with major depressive disorder (MDD) in Asian population. J Affect Disord. 2016;193:27-30.	Exclued based on title - Not related to cognitive biases
966	Yassa R, Jeste DV. Gender differences in tardive dyskinesia: a critical review of the literature. Schizophr Bull. 1992;18(4):701-15.	Exclued based on title - Not related to cognitive biases
967	Yeh PY, Yu LF, Guo NW, Lin WC, Wu CK. Observation and Imitation of Social Emotions Are Essential for Improving Cognitive and Affective Theory of Mind in Schizophrenia A Meta-analysis. J Nerv Ment Dis. 2019;207(6):474-81.	Excluded based on full-text - No related to interpretation or reasoning cognitive biases, or do not report statistics specific to interpretation or reasoning cognitive biases
968	Yeh TC, Tzeng NS, Li JC, Huang YC, Hsieh HT, Chu CS, et al. Mortality Risk of Atypical Antipsychotics for Behavioral and Psychological Symptoms of Dementia A Meta-Analysis, Meta-Regression, and Trial Sequential Analysis of Randomized Controlled Trials. J Clin Psychopharmacol. 2019;39(5):472-8.	Exclued based on title - Not related to cognitive biases
969	Yildiz A, Vieta E, Tohen M, Baldessarini RJ. Factors modifying drug and placebo responses in randomized trials for bipolar mania. Int J Neuropsychopharmcol. 2011;14(7):863-75.	Exclued based on title - Not related to cognitive biases
970	Yu Y, Fang M, Liu ML, Xia YF, Ye BW, Li JM, et al. Association between netrin G1 genetic variation and schizophrenia: a meta-analysis. Int J Clin Exp Med. 2017;10(4):5985-94.	Exclued based on title - Not related to cognitive biases
971	Zare M, Bazrafshan A. Chlorpromazine versus metiapine for schizophrenia. Cochrane Database Syst Rev. 2017;3:CD011655.	Exclued based on title - Not related to cognitive biases
972	Zareifopoulos N, Bellou A, Spiropoulou A, Spiropoulos K. Prevalence of Comorbid Chronic Obstructive Pulmonary Disease in Individuals Suffering from Schizophrenia and Bipolar Disorder: A Systematic Review. Copd. 2018;15(6):612-20.	Exclued based on title - Not related to cognitive biases
973	Zhang C, Chen J, Jia XZ, Yu SY, Jiang WH, Zhang R, et al. Estrogen receptor 1 gene rs2295193 polymorphism and anorexia nervosa: New data and meta-analysis. Asia-Pac Psychiatry. 2013;5(4):331-5.	Exclued based on title - Not related to cognitive biases
974	Zhang C, Zhang J, Fan J, Cheng W, Du Y, Yu S, et al. Identification of ANKK1 rs1800497 variant in schizophrenia: new data and meta-analysis. Am J Med Genet B Neuropsychiatr Genet. 2014;165B(7):564-71.	Exclued based on title - Not related to cognitive biases
975	Zhang JP, Burdick KE, Lencz T, Malhotra AK. Meta-analysis of genetic variation in DTNBP1 and general cognitive ability. Biol Psychiatry. 2010;68(12):1126-33.	Exclued based on title - Not related to cognitive biases
976	Zhang J-P, Gallego JA, Robinson DG, Malhotra AK, Kane JM, Correll CU. Efficacy and safety of individual second-generation vs. first generation antipsychotics in first-episode psychosis: A systematic review and meta-analysis. Int J Neuropsychopharmcol. 2013;16(6):1205-18.	Exclued based on title - Not related to cognitive biases
977	Zhang LY, Young JI, Gomez L, Silva TC, Schmidt MA, Cai J, et al. Sex-specific DNA methylation differences in Alzheimer's disease pathology. Acta Neuropathol Commun. 2021;9(1):19.	Exclued based on title - Not related to cognitive biases
978	Zhang M, Zhao ZM, He L, Wan CL. A meta-analysis of oxidative stress markers in schizophrenia. Sci China-Life Sci. 2010;53(1):112-24.	Exclued based on title - Not related to cognitive biases
979	Zhang XP, Zhao S, Yu FJ, Chen B, Yang SF, Cheng QH. Meta-analysis of the Correlation Between Schizophrenia and Breast Cancer. Clin Breast Cancer. 2019;19(1):E172-E85.	Exclued based on title - Not related to cognitive biases
980	Zhao HL, Xiong SC, Li ZW, Wu XB, Li LJ. Meta-analytic method reveal a significant association of theBDNF Val66Met variant with smoking persistence based on a large samples. Pharmacogenomics J. 2020;20(3):398-407.	Exclued based on title - Not related to cognitive biases
981	Zhao JP, Yin HR, Zhang GW, Li GC, Shang BH, Wang CY, et al. A meta-analysis of randomized controlled trials of laughter and humour interventions on depression, anxiety and sleep quality in adults. J Adv Nurs. 2019;75(11):2435-48.	Exclued based on title - Not related to cognitive biases
982	Zhao M-j, Qin B, Wang J-b, Zhang Y-p, Zhao J-t, Mao Y-g, et al. Efficacy and acceptability of cariprazine in acute exacerbation of schizophrenia: Meta-analysis of randomized placebo-controlled trials. J Clin Psychopharmacol. 2018;38(1):55-9.	Exclued based on title - Not related to cognitive biases
983	Zhao S, Sampson S, Xia J, Jayaram MB. Psychoeducation (brief) for people with serious mental illness. Cochrane Database Syst Rev. 2015(4):CD010823.	Exclued based on title - Not related to cognitive biases
984	Zhao TY, Hu Y, Zang TY, Wang YD. Integrate GWAS, eQTL, and mQTL Data to Identify Alzheimer's Disease-Related Genes. Front Genet. 2019;10:8.	Exclued based on title - Not related to cognitive biases
985	Zhao X, Zhang Y, Li H, Liu Q, Zhang Q, Li H. Genetic Association of the Norepinephrine Transporter Gene G1287A Polymorphism with Risk of Schizophrenia: A Case-Control Study and Meta-Analysis. Genet Test Mol Biomarkers. 2018;22(3):152-8.	Exclued based on title - Not related to cognitive biases
986	Zheng FF, Zhang YL, Xie WX, Li WQ, Jin C, Mi WF, et al. Further evidence for genetic association of CACNA1C and schizophrenia: New risk loci in a Han Chinese population and a meta-analysis. Schizophrenia Research. 2014;152(1):105-10.	Exclued based on title - Not related to cognitive biases
987	Zheng W, Cai D-B, Zhang Q-E, He J, Zhong L-Y, Sim K, et al. Adjunctive ondansetron for schizophrenia: A systematic review and meta-analysis of randomized controlled trials. J Psychiatr Res. 2019;113:27-33.	Exclued based on title - Not related to cognitive biases
988	Zheng W, Cao XL, Ungvari GS, Xiang YQ, Guo T, Liu ZR, et al. Electroconvulsive Therapy Added to Non-Clozapine Antipsychotic Medication for Treatment Resistant Schizophrenia: Meta-Analysis of Randomized Controlled Trials. PLoS ONE. 2016;11(6):13.	Exclued based on title - Not related to cognitive biases
989	Zheng W, Li X-B, Shi Z-M, Yang X-H, Cai D-B, Ng CH, et al. Adjunctive reboxetine for schizophrenia: Meta-analysis of randomized double-blind, placebo-controlled trials. Pharmacopsychiatry. 2020;53(1):5-13.	Exclued based on title - Not related to cognitive biases
990	Zheng W, Tong G, Ungvari GS, Ng CH, Chiu HF, Xiang YQ, et al. Memory Impairment Following Electroconvulsive Therapy in Chinese Patients with Schizophrenia: Meta-Analysis of Randomized Controlled Trials. Perspect Psychiatr Care. 2018;54(2):107-14.	Excluded based on full-text - No related to interpretation or reasoning cognitive biases, or do not report statistics specific to interpretation or reasoning cognitive biases
991	Zheng W, Xiang YT, Yang XH, Xiang YQ, de Leon J. Clozapine Augmentation With Antiepileptic Drugs for Treatment-Resistant Schizophrenia: A Meta-Analysis of Randomized Controlled Trials. J Clin Psychiatry. 2017;78(5):e498-e505.	Exclued based on title - Not related to cognitive biases
992	Zheng W, Yang W, Zhang QE, Yang XH, Cai DB, Hu JQ, et al. Meta-analysis of the Efficacy and Safety of Adjunctive Rosuvastatin for Dyslipidemia in Patients with Schizophrenia. Shanghai Arch Psychiatry. 2018;30(1):4-11.	Exclued based on title - Not related to cognitive biases
993	Zheng W, Zhu X-M, Zhang Q-E, Cheng G, Cai D-B, He J, et al. Adjunctive minocycline for major mental disorders: A systematic review. J Psychopharmacol. 2019;33(10):1215-26.	Exclued based on title - Not related to cognitive biases
994	Zheng Z, Zheng P, Zou X. Association between schizophrenia and autism spectrum disorder: A systematic review and meta-analysis. Autism Res. 2018;11(8):1110-9.	Exclued based on title - Not related to cognitive biases
995	Zhou XY, Teng T, Zhang YQ, Del Giovane C, Furukawa TA, Weisz JR, et al. Comparative efficacy and acceptability of antidepressants, psychotherapies, and their combination for acute treatment of children and adolescents with depressive disorder: a systematic review and network meta-analysis. Lancet Psychiatry. 2020;7(7):581-601.	Exclued based on title - Not related to cognitive biases
996	Zhou YY, Zhang WW, Chen F, Hu SS, Jiang HY. Maternal infection exposure and the risk of psychosis in the offspring: A systematic review and meta-analysis. J Psychiatr Res. 2021;135:28-36.	Exclued based on title - Not related to cognitive biases
997	Zhu C, Sun X, So SH. Associations between belief inflexibility and dimensions of delusions: A meta-analytic review of two approaches to assessing belief flexibility. Br J Clin Psychol. 2018;57(1):59-81.	Included
998	Zhu JL, Luo WW, Cheng X, Li Y, Zhang QZ, Peng WX. Vitamin D deficiency and Schizophrenia in Adults: A Systematic Review and Meta-analysis of Observational Studies. Psychiatry Res. 2020;288:112959.	Exclued based on title - Not related to cognitive biases
999	Zhu M, Liu T, Zhang J, Jia S, Tang W, Luo Y. Association between rs1344706 of ZNF804A and schizophrenia: a meta-analysis. Genomics Proteomics Bioinformatics. 2014;12(6):292-6.	Exclued based on title - Not related to cognitive biases
1000	Zhu Y, Zhang C, Siafis S, Zhuo K, Zhu D, Wu H, et al. Prolactin levels influenced by antipsychotic drugs in schizophrenia: A systematic review and network meta-analysis. Schizophrenia Research. 2021;237:20-5.	Exclued based on title - Not related to cognitive biases
1001	Zhuo CJ, Xu Y, Liu S, Li J, Zheng QS, Gao XY, et al. Topiramate and Metformin Are Effective Add-On Treatments in Controlling Antipsychotic-Induced Weight Gain: A Systematic Review and Network Meta-Analysis. Front Pharmacol. 2018;9:10.	Exclued based on title - Not related to cognitive biases
1002	Zintzaras E. Brain-derived neurotrophic factor gene polymorphisms and schizophrenia: a meta-analysis. Psychiatr Genet. 2007;17(2):69-75.	Exclued based on title - Not related to cognitive biases
1003	Zintzaras E. C677T and A1298C methylenetetrahydrofolate reductase gene polymorphisms in schizophrenia, bipolar disorder and depression: a meta-analysis of genetic association studies. Psychiatr Genet. 2006;16(3):105-15.	Exclued based on title - Not related to cognitive biases
1004	Zorn JV, Schur RR, Boks MP, Kahn RS, Joels M, Vinkers CH. Cortisol stress reactivity across psychiatric disorders: A systematic review and meta-analysis. Psychoneuroendocrinology. 2017;77:25-36.	Exclued based on title - Not related to cognitive biases
1005	Zuriaga A, Kaplan MS, Choi NG, Hodkinson A, Storman D, Brudasca NI, et al. Association of mental disorders with firearm suicides: A systematic review with meta-analyses of observational studies in the United States. J Affect Disord. 2021;291:384-99.	Exclued based on title - Not related to cognitive biases
